# Supplementary material for: Asymmetric Azidation under Hydrogen Bonding Phase-Transfer Catalysis: A Combined Experimental and Computational Study
Source: J Am Chem Soc. 2022 Mar 1;144(10):4572–84. doi: 10.1021/jacs.1c13434 (PMC8931729; doi:10.1021/jacs.1c13434)
Supplement: Supplementary file 1 — ja1c13434_si_001.txt [file ja1c13434_si_001.txt]

Method validation

MP2
N       -1.147273000     -0.473489000     -0.344673000
N       -0.000174000     -0.469438000      0.000285000
N        1.146923000     -0.470604000      0.345250000
H        2.963410000     -1.076890000     -0.407548000
H        2.696233000      0.879286000      0.529919000
N        3.954455000     -0.922178000     -0.576409000
C        4.550782000      0.172304000     -0.014402000
O        5.783056000      0.309962000      0.050113000
N        3.673638000      1.132549000      0.407840000
H        4.549026000     -1.717161000     -0.748615000
H        4.058346000      1.873103000      0.972445000
C       -4.550657000      0.172590000      0.014173000
O       -5.782805000      0.311252000     -0.050589000
N       -3.955326000     -0.922256000      0.576510000
N       -3.672640000      1.132051000     -0.408068000
H       -2.695445000      0.877874000     -0.530004000
H       -4.056637000      1.872747000     -0.972976000
H       -2.964359000     -1.077775000      0.407960000
H       -4.550565000     -1.716704000      0.748863000

M06-2X/BS1
N       -1.140275000     -0.592863000     -0.236700000
N       -0.000098000     -0.588829000     -0.000010000
N        1.140075000     -0.590914000      0.236702000
H        2.988249000     -0.953433000     -0.667768000
H        2.707615000      0.649250000      0.838148000
N        3.973934000     -0.741506000     -0.761134000
C        4.549659000      0.221771000      0.004441000
O        5.761067000      0.463206000     -0.026897000
N        3.684815000      0.910220000      0.793883000
H        4.572902000     -1.313365000     -1.328560000
H        4.061473000      1.605875000      1.411905000
C       -4.549566000      0.221782000     -0.004401000
O       -5.760757000      0.464257000      0.027570000
N       -3.973803000     -0.739853000      0.763186000
N       -3.685102000      0.907077000     -0.796960000
H       -2.707796000      0.646367000     -0.840303000
H       -4.061641000      1.602137000     -1.415712000
H       -2.988212000     -0.952293000      0.670108000
H       -4.572440000     -1.308883000      1.333789000

M06-2X/BS2
N       -1.163978000     -0.023663000      0.062519000
N        0.000013000     -0.001346000      0.064388000
N        1.164003000      0.020989000      0.066043000
H        2.908664000      0.850391000     -0.708116000
H        2.945338000     -0.745643000      0.824235000
N        3.919956000      0.901532000     -0.735468000
C        4.666160000      0.005818000     -0.032254000
O        5.889921000     -0.083560000     -0.154654000
N        3.957904000     -0.751445000      0.850099000
H        4.380651000      1.405610000     -1.472446000
H        4.447314000     -1.497547000      1.311928000
C       -4.666179000     -0.004372000     -0.032051000
O       -5.889818000      0.090892000     -0.150905000
N       -3.921620000     -0.877113000     -0.765225000
N       -3.956414000      0.721487000      0.875323000
H       -2.943872000      0.717053000      0.846080000
H       -4.444094000      1.454485000      1.359485000
H       -2.910255000     -0.828899000     -0.736427000
H       -4.383503000     -1.355862000     -1.518185000

M06-2X/BS3
N       -1.102069000     -0.546458000     -0.376766000
N        0.000008000     -0.544348000     -0.000015000
N        1.102089000     -0.546447000      0.376726000
H        2.991123000     -1.149164000     -0.291065000
H        2.660421000      0.824803000      0.652565000
N        3.984726000     -0.978796000     -0.385921000
C        4.521911000      0.209206000     -0.002016000
O        5.714455000      0.485137000     -0.161140000
N        3.642647000      1.061647000      0.587399000
H        4.576530000     -1.631586000     -0.866852000
H        3.973539000      1.970204000      0.857002000
C       -4.521915000      0.209201000      0.002038000
O       -5.714428000      0.485186000      0.161291000
N       -3.984736000     -0.978812000      0.385919000
N       -3.642686000      1.061580000     -0.587520000
H       -2.660465000      0.824726000     -0.652715000
H       -3.973555000      1.970171000     -0.857038000
H       -2.991139000     -1.149194000      0.291027000
H       -4.576502000     -1.631535000      0.866989000

M06-2X/BS4
N       -1.127650000     -0.463300000     -0.291999000
N       -0.000087000     -0.461106000     -0.000564000
N        1.127472000     -0.462626000      0.290873000
H        3.007589000     -1.116066000     -0.354271000
H        2.730282000      0.836386000      0.649261000
N        4.008787000     -0.983666000     -0.419928000
C        4.582431000      0.179115000      0.000249000
O        5.775440000      0.422517000     -0.143645000
N        3.721734000      1.036856000      0.617491000
H        4.577633000     -1.628359000     -0.937885000
H        4.071689000      1.935745000      0.895010000
C       -4.582362000      0.179122000      0.000175000
O       -5.775259000      0.422771000      0.144587000
N       -4.008635000     -0.983471000      0.420748000
N       -3.721897000      1.036376000     -0.618080000
H       -2.730473000      0.835799000     -0.650143000
H       -4.071855000      1.935215000     -0.895759000
H       -3.007493000     -1.116056000      0.354594000
H       -4.577305000     -1.627831000      0.939312000

M06-2X/BS5
N       -1.127911000     -0.419729000     -0.290037000
N       -0.000037000     -0.417914000     -0.000165000
N        1.127838000     -0.419406000      0.289696000
H        2.986486000     -1.101849000     -0.376054000
H        2.732126000      0.895900000      0.535577000
N        3.983693000     -0.966146000     -0.488096000
C        4.582710000      0.156677000     -0.008048000
O        5.804590000      0.315947000     -0.016054000
N        3.720352000      1.101434000      0.454289000
H        4.574148000     -1.727162000     -0.771635000
H        4.109771000      1.917986000      0.889934000
C       -4.582684000      0.156698000      0.008172000
O       -5.804551000      0.316064000      0.016318000
N       -3.983691000     -0.966100000      0.488314000
N       -3.720312000      1.101319000     -0.454415000
H       -2.732114000      0.895687000     -0.535808000
H       -4.109723000      1.917835000     -0.890134000
H       -2.986515000     -1.101910000      0.376138000
H       -4.574171000     -1.727035000      0.772019000

M06-2X/BS6
N       -1.140567000     -0.595160000     -0.236679000
N       -0.000367000     -0.589341000     -0.000143000
N        1.139834000     -0.589571000      0.236405000
H        2.988658000     -0.955028000     -0.664933000
H        2.706905000      0.652770000      0.834905000
N        3.974359000     -0.743347000     -0.758716000
C        4.549691000      0.222014000      0.004579000
O        5.761260000      0.462579000     -0.025822000
N        3.684077000      0.913791000      0.790312000
H        4.573907000     -1.318399000     -1.322290000
H        4.060426000      1.610674000      1.407133000
C       -4.549339000      0.221913000     -0.004317000
O       -5.760199000      0.465822000      0.028666000
N       -3.973397000     -0.737449000      0.765973000
N       -3.685458000      0.903070000     -0.801046000
H       -2.708205000      0.642128000     -0.844085000
H       -4.062074000      1.596955000     -1.421048000
H       -2.988017000     -0.950767000      0.672809000
H       -4.571576000     -1.303041000      1.340439000

M06-2X/BS7
N       -1.140650000     -0.595160000     -0.237765000
N       -0.000504000     -0.588734000     -0.000933000
N        1.139630000     -0.588393000      0.235929000
H        2.989445000     -0.957646000     -0.661328000
H        2.706299000      0.656841000      0.831120000
N        3.975288000     -0.746571000     -0.754919000
C        4.549955000      0.221980000      0.004842000
O        5.761646000      0.461965000     -0.024955000
N        3.683504000      0.917643000      0.786217000
H        4.575390000     -1.324461000     -1.314987000
H        4.059418000      1.616626000      1.400944000
C       -4.549491000      0.221517000     -0.003942000
O       -5.760297000      0.465571000      0.030060000
N       -3.972266000     -0.734738000      0.769256000
N       -3.686968000      0.899251000     -0.805010000
H       -2.709665000      0.638565000     -0.848257000
H       -4.064528000      1.591083000     -1.426742000
H       -2.986851000     -0.947812000      0.675984000
H       -4.569317000     -1.297554000      1.347600000

M06-2X/BS8
N       -1.093065000      0.005490000     -0.414421000
N        0.000012000      0.006249000     -0.000067000
N        1.093093000      0.007028000      0.414280000
H        2.806827000     -1.086780000      0.020849000
H        2.811568000      1.089825000      0.012839000
N        3.806745000     -1.151846000     -0.165676000
C        4.536654000     -0.002379000     -0.036718000
O        5.757127000     -0.004506000      0.118953000
N        3.811780000      1.149325000     -0.173925000
H        4.273232000     -1.985986000      0.160690000
H        4.281832000      1.983710000      0.146639000
C       -4.536664000     -0.002244000      0.036748000
O       -5.757136000     -0.003973000     -0.118905000
N       -3.807140000     -1.151937000      0.165885000
N       -3.811401000      1.149240000      0.173835000
H       -2.811229000      1.089386000     -0.013027000
H       -4.281182000      1.983732000     -0.146856000
H       -2.807200000     -1.087202000     -0.020639000
H       -4.273880000     -1.985955000     -0.160438000


conf10 defSVP on F
O        2.479914000     -1.549991000      2.646815000
C        2.499076000     -0.447165000      2.117137000
N        1.338249000      0.255289000      1.828571000
C        0.066515000     -0.310256000      1.793326000
C       -1.039870000      0.471509000      2.137961000
C       -2.325969000     -0.056367000      2.023973000
C       -2.540471000     -1.348157000      1.557502000
C       -1.424990000     -2.112067000      1.205529000
C       -0.133169000     -1.619245000      1.329980000
H        0.719766000     -2.226252000      1.030239000
C       -1.645420000     -3.506501000      0.682320000
F       -2.068797000     -4.329544000      1.649719000
F       -0.535842000     -4.040998000      0.172128000
F       -2.581319000     -3.535256000     -0.273912000
H       -3.550738000     -1.742330000      1.439176000
C       -3.486072000      0.795144000      2.465538000
F       -3.378432000      2.054244000      2.021152000
F       -3.556334000      0.870823000      3.799085000
F       -4.654602000      0.316701000      2.037690000
H       -0.883445000      1.494013000      2.490000000
H        1.385655000      1.268763000      1.852434000
N        3.649003000      0.219197000      1.791434000
C        3.630485000      1.295460000      0.847792000
C        3.495296000      1.028015000     -0.506917000
C        3.463116000      2.113156000     -1.437506000
C        3.296503000      1.897401000     -2.834854000
C        3.242476000      2.958948000     -3.706718000
C        3.361853000      4.289094000     -3.230115000
C        3.534487000      4.527354000     -1.888301000
C        3.587073000      3.451024000     -0.960298000
C        3.751005000      3.677775000      0.431613000
C        3.768951000      2.627752000      1.313626000
H        3.865003000      2.802472000      2.385729000
H        3.842873000      4.703164000      0.793992000
H        3.629131000      5.547580000     -1.511232000
H        3.317327000      5.121297000     -3.933995000
H        3.108696000      2.778758000     -4.774284000
H        3.207285000      0.874672000     -3.205053000
C        3.440384000     -0.385865000     -0.980772000
C        2.235098000     -1.004824000     -1.296564000
C        2.216503000     -2.393240000     -1.628101000
C        3.384182000     -3.109857000     -1.661965000
C        4.639863000     -2.498596000     -1.406091000
C        5.857599000     -3.230111000     -1.456748000
C        7.061071000     -2.610380000     -1.218885000
C        7.094725000     -1.222440000     -0.932092000
C        5.932096000     -0.492202000     -0.863005000
C        4.666381000     -1.111825000     -1.081330000
H        5.972577000      0.575330000     -0.641363000
H        8.053783000     -0.730030000     -0.763644000
H        7.990946000     -3.179095000     -1.259973000
H        5.816270000     -4.295725000     -1.692154000
H        3.355630000     -4.175040000     -1.899519000
H        1.265435000     -2.871859000     -1.837161000
N        1.070644000     -0.232417000     -1.260847000
C       -0.216467000     -0.619241000     -1.556492000
O       -0.541324000     -1.728050000     -1.957200000
N       -1.102424000      0.407522000     -1.336272000
C       -2.486952000      0.334876000     -1.328368000
C       -3.225514000     -0.818271000     -1.617780000
C       -4.611342000     -0.793836000     -1.469249000
C       -5.295248000      0.349660000     -1.073123000
C       -4.546840000      1.499727000     -0.817736000
C       -3.166836000      1.502630000     -0.941907000
H       -2.593344000      2.401115000     -0.707558000
C       -5.269376000      2.738392000     -0.362275000
F       -5.977293000      2.510900000      0.747823000
F       -6.138198000      3.163898000     -1.287051000
F       -4.437540000      3.747466000     -0.106680000
H       -6.379386000      0.344392000     -0.955270000
C       -5.369176000     -2.082518000     -1.635692000
F       -6.626644000     -1.876949000     -2.034756000
F       -5.437018000     -2.754966000     -0.478081000
F       -4.794008000     -2.897068000     -2.522080000
H       -2.717689000     -1.730826000     -1.913051000
H       -0.702864000      1.283874000     -0.977056000
H        1.175206000      0.722290000     -0.918997000
C        4.922227000     -0.108838000      2.477418000
C        5.361495000     -1.567184000      2.333116000
H        4.805383000     -2.212345000      3.022160000
H        5.210461000     -1.936752000      1.311505000
H        6.433344000     -1.636192000      2.569137000
C        4.854950000      0.298729000      3.947182000
H        4.066723000     -0.273696000      4.456709000
H        5.810740000      0.082850000      4.444213000
H        4.638765000      1.369357000      4.059912000
H        5.667013000      0.518162000      1.967092000
N        0.347270000      2.646665000     -0.325967000
N        0.447725000      3.022302000      0.780074000
N        0.560504000      3.372463000      1.880005000

conf10 def2-TZVPPD on F
O        2.686948000     -1.623072000      2.585629000
C        2.649646000     -0.504069000      2.093068000
N        1.455593000      0.175525000      1.889772000
C        0.199902000     -0.421420000      1.871895000
C       -0.917453000      0.332440000      2.249853000
C       -2.193817000     -0.215926000      2.138441000
C       -2.391635000     -1.503226000      1.650367000
C       -1.267522000     -2.239761000      1.273081000
C        0.018118000     -1.726089000      1.387649000
H        0.877910000     -2.311503000      1.066293000
C       -1.473741000     -3.631712000      0.736093000
F       -1.784149000     -4.497587000      1.721059000
F       -0.387809000     -4.115990000      0.125803000
F       -2.487117000     -3.683886000     -0.141907000
H       -3.394658000     -1.917229000      1.544756000
C       -3.373052000      0.599313000      2.598771000
F       -3.248299000      1.897717000      2.283894000
F       -3.517523000      0.546212000      3.936154000
F       -4.524579000      0.167309000      2.069786000
H       -0.775898000      1.350259000      2.620457000
H        1.478179000      1.187990000      1.959195000
N        3.761046000      0.205595000      1.730300000
C        3.665664000      1.310338000      0.824189000
C        3.449345000      1.083817000     -0.527571000
C        3.349611000      2.196901000     -1.419649000
C        3.104709000      2.022262000     -2.811168000
C        2.990326000      3.109372000     -3.644916000
C        3.123149000      4.425552000     -3.134378000
C        3.370495000      4.624450000     -1.797812000
C        3.488419000      3.520644000     -0.908868000
C        3.734541000      3.705786000      0.477164000
C        3.818095000      2.629220000      1.322606000
H        3.978499000      2.771994000      2.391630000
H        3.838143000      4.720339000      0.865869000
H        3.476559000      5.633675000     -1.395052000
H        3.029506000      5.278499000     -3.807936000
H        2.797476000      2.960494000     -4.708258000
H        3.004920000      1.010562000     -3.207843000
C        3.382407000     -0.314178000     -1.044385000
C        2.168608000     -0.935977000     -1.318259000
C        2.146886000     -2.312436000     -1.696541000
C        3.318138000     -3.014078000     -1.815700000
C        4.579478000     -2.396475000     -1.606445000
C        5.800355000     -3.110121000     -1.749970000
C        7.008380000     -2.482388000     -1.561101000
C        7.042755000     -1.104003000     -1.231919000
C        5.877831000     -0.391976000     -1.071625000
C        4.608932000     -1.021142000     -1.236951000
H        5.918968000      0.668470000     -0.818425000
H        8.004252000     -0.604314000     -1.103627000
H        7.940764000     -3.037127000     -1.673863000
H        5.757712000     -4.167931000     -2.018018000
H        3.287262000     -4.070619000     -2.088992000
H        1.191923000     -2.795100000     -1.876872000
N        0.998011000     -0.182075000     -1.189499000
C       -0.292429000     -0.565589000     -1.472469000
O       -0.613768000     -1.637467000     -1.965473000
N       -1.187783000      0.419460000     -1.128849000
C       -2.570917000      0.358768000     -1.176012000
C       -3.308475000     -0.777742000     -1.535046000
C       -4.701596000     -0.728981000     -1.488103000
C       -5.393809000      0.414649000     -1.105691000
C       -4.644608000      1.540621000     -0.759524000
C       -3.258801000      1.523771000     -0.789553000
H       -2.688282000      2.408194000     -0.502433000
C       -5.380788000      2.780635000     -0.327190000
F       -6.167418000      2.544658000      0.735791000
F       -6.188279000      3.241308000     -1.299249000
F       -4.556861000      3.779499000      0.005231000
H       -6.483398000      0.430608000     -1.072671000
C       -5.470680000     -1.988638000     -1.787506000
F       -6.698043000     -1.733285000     -2.262726000
F       -5.635509000     -2.737341000     -0.680917000
F       -4.849755000     -2.764646000     -2.685404000
H       -2.795593000     -1.687649000     -1.831666000
H       -0.789286000      1.278982000     -0.729954000
H        1.104393000      0.752683000     -0.796095000
C        5.080502000     -0.115832000      2.327257000
C        5.539523000     -1.559385000      2.111314000
H        5.052745000     -2.235128000      2.823060000
H        5.319595000     -1.907588000      1.094811000
H        6.627510000     -1.608119000      2.263641000
C        5.095732000      0.245661000      3.810394000
H        4.350684000     -0.357640000      4.348463000
H        6.083937000      0.033311000      4.241164000
H        4.868048000      1.307791000      3.970510000
H        5.779740000      0.542186000      1.792302000
N        0.295316000      2.633451000     -0.098640000
N        0.471457000      2.969170000      1.010932000
N        0.656030000      3.275185000      2.114261000

default integration grid
N       -1.144061000     -0.564457000     -0.217717000
N       -0.000070000     -0.561664000     -0.000465000
N        1.143921000     -0.563998000      0.216779000
H        3.009532000     -1.004220000     -0.609559000
H        2.708679000      0.699964000      0.776534000
N        4.000049000     -0.810640000     -0.687176000
C        4.563483000      0.212570000      0.005731000
O        5.774178000      0.457172000     -0.031798000
N        3.688139000      0.952554000      0.734503000
H        4.602189000     -1.404614000     -1.227570000
H        4.053855000      1.699178000      1.296798000
C       -4.563424000      0.212514000     -0.005371000
O       -5.774078000      0.457246000      0.032677000
N       -3.999584000     -0.809801000      0.688520000
N       -3.688556000      0.951452000     -0.735774000
H       -2.709134000      0.698769000     -0.778152000
H       -4.054651000      1.697307000     -1.298841000
H       -3.009110000     -1.003486000      0.610607000
H       -4.601372000     -1.402871000      1.230305000

method validation: single point energies
urea 
H        1.156356000     -1.578832000     -0.166665000
H       -1.156361000     -1.578960000      0.166184000
N        1.152811000     -0.595882000      0.048073000
C       -0.000009000      0.132404000      0.000031000
O       -0.000014000      1.360679000     -0.000025000
N       -1.152774000     -0.595880000     -0.047948000
H        2.010214000     -0.089826000     -0.097181000
H       -2.010305000     -0.089906000      0.096802000

urea azide 1:1
N       -3.829657000      0.000137000      0.235908000
N       -2.701634000     -0.000013000     -0.028763000
N       -1.559553000     -0.000217000     -0.300005000
H        0.163224000     -1.101043000     -0.093148000
H        0.163134000      1.100955000     -0.093191000
N        1.172619000     -1.142106000     -0.002981000
C        1.906352000      0.000025000      0.028581000
O        3.141509000      0.000079000      0.091489000
N        1.172527000      1.142095000     -0.003050000
H        1.661758000     -2.018520000     -0.012371000
H        1.661593000      2.018550000     -0.012447000

urea azide 2:1
N       -1.140275000     -0.592863000     -0.236700000
N       -0.000098000     -0.588829000     -0.000010000
N        1.140075000     -0.590914000      0.236702000
H        2.988249000     -0.953433000     -0.667768000
H        2.707615000      0.649250000      0.838148000
N        3.973934000     -0.741506000     -0.761134000
C        4.549659000      0.221771000      0.004441000
O        5.761067000      0.463206000     -0.026897000
N        3.684815000      0.910220000      0.793883000
H        4.572902000     -1.313365000     -1.328560000
H        4.061473000      1.605875000      1.411905000
C       -4.549566000      0.221782000     -0.004401000
O       -5.760757000      0.464257000      0.027570000
N       -3.973803000     -0.739853000      0.763186000
N       -3.685102000      0.907077000     -0.796960000
H       -2.707796000      0.646367000     -0.840303000
H       -4.061641000      1.602137000     -1.415712000
H       -2.988212000     -0.952293000      0.670108000
H       -4.572440000     -1.308883000      1.333789000

BINAM azide conformers

conf4, lowest type I
O        0.458069000     -1.480102000      2.452372000
C        1.024238000     -0.579503000      1.843237000
N        0.332122000      0.433310000      1.202261000
C       -1.035603000      0.681426000      1.283740000
C       -1.477617000      1.960435000      0.911992000
C       -2.831407000      2.282442000      0.972570000
C       -3.779675000      1.354566000      1.391486000
C       -3.331814000      0.079146000      1.734155000
C       -1.985838000     -0.272194000      1.689230000
H       -1.665002000     -1.274351000      1.958191000
C       -4.332013000     -0.930656000      2.233523000
F       -4.541431000     -0.804116000      3.557731000
F       -3.931657000     -2.192991000      2.029512000
F       -5.529383000     -0.792009000      1.645151000
H       -4.837109000      1.612011000      1.441351000
C       -3.245694000      3.691196000      0.635598000
F       -4.575458000      3.824317000      0.549517000
F       -2.724486000      4.110434000     -0.525034000
F       -2.828845000      4.562052000      1.574962000
H       -0.743414000      2.702284000      0.588988000
H        0.854136000      1.132801000      0.676351000
N        2.388505000     -0.503156000      1.730286000
C        3.032985000      0.694716000      1.293869000
C        3.841735000      0.685597000      0.172308000
C        4.470410000      1.904934000     -0.244389000
C        5.273602000      1.972614000     -1.417561000
C        5.848856000      3.158736000     -1.809385000
C        5.658100000      4.337742000     -1.047541000
C        4.886760000      4.303385000      0.089210000
C        4.272135000      3.094534000      0.514663000
C        3.455540000      3.049696000      1.677271000
C        2.850880000      1.881499000      2.055525000
H        2.219987000      1.836406000      2.944822000
H        3.317544000      3.960117000      2.263240000
H        4.728048000      5.206400000      0.682017000
H        6.122397000      5.271229000     -1.368435000
H        6.456196000      3.193759000     -2.714925000
H        5.423453000      1.069789000     -2.011345000
C        4.081019000     -0.580385000     -0.581438000
C        3.091631000     -1.139683000     -1.371188000
C        3.330439000     -2.347504000     -2.086590000
C        4.530532000     -2.993101000     -1.978042000
C        5.569777000     -2.468122000     -1.160114000
C        6.817621000     -3.134673000     -1.027341000
C        7.810853000     -2.618804000     -0.229715000
C        7.591774000     -1.408496000      0.472168000
C        6.396145000     -0.737745000      0.357191000
C        5.348319000     -1.244354000     -0.465022000
H        6.241762000      0.193069000      0.905283000
H        8.379005000     -1.004193000      1.110226000
H        8.765006000     -3.138327000     -0.132442000
H        6.969508000     -4.068944000     -1.571821000
H        4.708323000     -3.918487000     -2.529014000
H        2.541689000     -2.742686000     -2.724095000
N        1.845358000     -0.503717000     -1.518415000
C        0.665350000     -1.211122000     -1.461544000
O        0.603860000     -2.398155000     -1.178517000
N       -0.440000000     -0.446962000     -1.760875000
C       -1.775093000     -0.812635000     -1.606465000
C       -2.727537000      0.198647000     -1.828089000
C       -4.077287000     -0.069805000     -1.665424000
C       -4.530627000     -1.336238000     -1.288998000
C       -3.579127000     -2.325588000     -1.077654000
C       -2.211446000     -2.089367000     -1.231308000
H       -1.490798000     -2.881795000     -1.053050000
C       -4.023043000     -3.719566000     -0.717963000
F       -5.247527000     -3.739166000     -0.174632000
F       -3.190698000     -4.311304000      0.149776000
F       -4.070289000     -4.516467000     -1.803114000
H       -5.593274000     -1.535880000     -1.151901000
C       -5.090824000      1.016625000     -1.908618000
F       -5.735562000      0.844069000     -3.076405000
F       -4.535541000      2.233820000     -1.946396000
F       -6.035880000      1.040265000     -0.954472000
H       -2.382428000      1.197150000     -2.106187000
H       -0.297568000      0.488644000     -2.129965000
H        1.804717000      0.507332000     -1.366922000
C        3.245108000     -1.533030000      2.370028000
C        3.001285000     -2.933297000      1.819894000
H        2.002118000     -3.295266000      2.089431000
H        3.098618000     -2.942480000      0.725184000
H        3.750305000     -3.618539000      2.241539000
C        3.151821000     -1.460662000      3.892123000
H        3.360337000     -0.439977000      4.243904000
H        2.151404000     -1.755118000      4.232092000
H        3.891887000     -2.136295000      4.343022000
H        4.264811000     -1.242832000      2.084125000
N        1.257398000      2.417622000     -0.926193000
N        0.429816000      2.515898000     -1.751054000
N       -0.395025000      2.570745000     -2.568211000


conf10, lowest type II
O        2.691532000     -1.626427000      2.584895000
C        2.651419000     -0.506911000      2.093627000
N        1.455680000      0.169461000      1.890528000
C        0.202037000     -0.431466000      1.867977000
C       -0.918933000      0.319387000      2.241016000
C       -2.193335000     -0.232559000      2.123985000
C       -2.384584000     -1.521782000      1.637582000
C       -1.257030000     -2.255211000      1.265104000
C        0.026676000     -1.737022000      1.384661000
H        0.890399000     -2.319501000      1.067981000
C       -1.455400000     -3.650205000      0.732078000
F       -1.764733000     -4.514910000      1.718010000
F       -0.365060000     -4.131292000      0.125676000
F       -2.465671000     -3.710084000     -0.150055000
H       -3.386145000     -1.939165000      1.528664000
C       -3.378238000      0.576933000      2.580594000
F       -3.254439000      1.878029000      2.274324000
F       -3.534713000      0.515464000      3.916010000
F       -4.524641000      0.145728000      2.038145000
H       -0.780687000      1.337741000      2.611857000
H        1.475187000      1.181994000      1.960279000
N        3.761078000      0.206133000      1.732203000
C        3.663875000      1.310810000      0.826247000
C        3.446339000      1.084446000     -0.525378000
C        3.346055000      2.197666000     -1.417265000
C        3.100017000      2.023155000     -2.808596000
C        2.985301000      3.110333000     -3.642215000
C        3.118978000      4.426438000     -3.131739000
C        3.367420000      4.625191000     -1.795350000
C        3.485642000      3.521334000     -0.906559000
C        3.732828000      3.706318000      0.479320000
C        3.816849000      2.629674000      1.324596000
H        3.978290000      2.772346000      2.393477000
H        3.836993000      4.720819000      0.868015000
H        3.474088000      5.634373000     -1.392640000
H        3.025080000      5.279448000     -3.805180000
H        2.791539000      2.961555000     -4.705405000
H        2.999561000      1.011491000     -3.205199000
C        3.379505000     -0.313496000     -1.042385000
C        2.165877000     -0.935729000     -1.316323000
C        2.144286000     -2.312326000     -1.693640000
C        3.315516000     -3.013809000     -1.812014000
C        4.576728000     -2.395720000     -1.603731000
C        5.797778000     -3.109167000     -1.747189000
C        7.005739000     -2.481065000     -1.559204000
C        7.039972000     -1.102475000     -1.230787000
C        5.874962000     -0.390672000     -1.070315000
C        4.606097000     -1.020191000     -1.234911000
H        5.915957000      0.669888000     -0.817542000
H        8.001415000     -0.602512000     -1.103146000
H        7.938197000     -3.035671000     -1.672041000
H        5.755299000     -4.167155000     -2.014582000
H        3.285153000     -4.070819000     -2.083354000
H        1.189121000     -2.795275000     -1.872001000
N        0.995309000     -0.181552000     -1.188891000
C       -0.295839000     -0.564579000     -1.469138000
O       -0.619771000     -1.638711000     -1.955866000
N       -1.188760000      0.424229000     -1.130815000
C       -2.572110000      0.367754000     -1.178451000
C       -3.312820000     -0.771750000     -1.519413000
C       -4.705973000     -0.718540000     -1.472503000
C       -5.393976000      0.433147000     -1.107338000
C       -4.641670000      1.562111000     -0.778334000
C       -3.255714000      1.540718000     -0.810154000
H       -2.680812000      2.427093000     -0.536999000
C       -5.373298000      2.808832000     -0.356878000
F       -6.137944000      2.591899000      0.726544000
F       -6.200800000      3.248894000     -1.321296000
F       -4.545615000      3.816389000     -0.059211000
H       -6.483633000      0.452393000     -1.072752000
C       -5.477916000     -1.982405000     -1.745852000
F       -6.712573000     -1.734564000     -2.206388000
F       -5.625432000     -2.718661000     -0.628106000
F       -4.869232000     -2.768652000     -2.643923000
H       -2.800897000     -1.688109000     -1.798921000
H       -0.788372000      1.284375000     -0.735073000
H        1.102569000      0.754167000     -0.798112000
C        5.081052000     -0.112720000      2.329408000
C        5.543361000     -1.555188000      2.112909000
H        5.058947000     -2.232069000      2.825190000
H        5.323175000     -1.903987000      1.096675000
H        6.631624000     -1.601320000      2.264124000
C        5.094995000      0.247876000      3.812779000
H        4.351101000     -0.357431000      4.350182000
H        6.083508000      0.037402000      4.243771000
H        4.864865000      1.309382000      3.973562000
H        5.778995000      0.547127000      1.795019000
N        0.293639000      2.635493000     -0.097712000
N        0.468558000      2.963775000      1.014283000
N        0.651945000      3.262531000      2.119759000

conf9, type III
O        0.816472000     -1.440624000      2.755318000
C        1.281365000     -0.564756000      2.033855000
N        0.482492000      0.348235000      1.375067000
C       -0.895692000      0.485629000      1.522689000
C       -1.437037000      1.762624000      1.320126000
C       -2.812205000      1.960144000      1.397415000
C       -3.680355000      0.908580000      1.678655000
C       -3.129513000     -0.356453000      1.876292000
C       -1.756360000     -0.584755000      1.802652000
H       -1.347482000     -1.583255000      1.941182000
C       -4.037925000     -1.506636000      2.223580000
F       -3.597072000     -2.671440000      1.726007000
F       -5.284020000     -1.323669000      1.765574000
F       -4.138336000     -1.674747000      3.555405000
H       -4.756002000      1.068706000      1.737237000
C       -3.337924000      3.348197000      1.145360000
F       -4.621390000      3.482437000      1.499047000
F       -3.247065000      3.682558000     -0.154710000
F       -2.642088000      4.275300000      1.823131000
H       -0.774079000      2.607785000      1.118327000
H        0.905677000      1.037088000      0.756469000
N        2.626113000     -0.415584000      1.810080000
C        3.144592000      0.758195000      1.182097000
C        3.833511000      0.667059000     -0.013363000
C        4.295125000      1.866735000     -0.647833000
C        4.971226000      1.840591000     -1.900238000
C        5.366506000      3.008509000     -2.509625000
C        5.110794000      4.261701000     -1.900113000
C        4.463213000      4.317879000     -0.689138000
C        4.040037000      3.128706000     -0.036054000
C        3.360775000      3.172257000      1.211923000
C        2.929561000      2.017753000      1.807678000
H        2.402520000      2.040300000      2.762895000
H        3.184027000      4.139632000      1.684467000
H        4.256943000      5.277141000     -0.210236000
H        5.428249000      5.179783000     -2.396295000
H        5.879040000      2.971392000     -3.471942000
H        5.167423000      0.879150000     -2.377317000
C        4.051865000     -0.661214000     -0.656997000
C        3.004009000     -1.293739000     -1.307762000
C        3.192487000     -2.570018000     -1.910104000
C        4.407237000     -3.196663000     -1.830028000
C        5.507552000     -2.586670000     -1.167416000
C        6.772870000     -3.227770000     -1.076702000
C        7.825360000     -2.620777000     -0.434634000
C        7.653380000     -1.339562000      0.146131000
C        6.441683000     -0.693402000      0.071654000
C        5.331523000     -1.297188000     -0.587226000
H        6.320198000      0.293327000      0.522564000
H        8.491011000     -0.861787000      0.656458000
H        8.792625000     -3.120637000     -0.369223000
H        6.890463000     -4.215053000     -1.528229000
H        4.547732000     -4.175914000     -2.291580000
H        2.360451000     -3.033250000     -2.434452000
N        1.771342000     -0.632835000     -1.415755000
C        0.547206000     -1.255014000     -1.383458000
O        0.398466000     -2.461126000     -1.247250000
N       -0.490364000     -0.360739000     -1.526808000
C       -1.849181000     -0.642866000     -1.525624000
C       -2.388415000     -1.927907000     -1.352315000
C       -3.770616000     -2.096213000     -1.355049000
C       -4.647125000     -1.030487000     -1.536549000
C       -4.098537000      0.237625000     -1.723087000
C       -2.724116000      0.441634000     -1.711119000
H       -2.315028000      1.444253000     -1.852822000
C       -5.029053000      1.406764000     -1.913656000
F       -4.441265000      2.428522000     -2.546006000
F       -5.484454000      1.882049000     -0.739482000
F       -6.112969000      1.067434000     -2.628280000
H       -5.726682000     -1.182967000     -1.543722000
C       -4.343556000     -3.484133000     -1.225327000
F       -3.486829000     -4.347081000     -0.667758000
F       -4.673809000     -3.991589000     -2.429057000
F       -5.464322000     -3.499190000     -0.488891000
H       -1.727945000     -2.777158000     -1.209237000
H       -0.230337000      0.628621000     -1.536350000
H        1.775288000      0.382820000     -1.334771000
C        3.594185000     -1.337918000      2.451139000
C        3.386189000     -2.792693000      2.044799000
H        2.450721000     -3.187913000      2.457705000
H        3.361619000     -2.891325000      0.950269000
H        4.222974000     -3.394828000      2.426591000
C        3.623739000     -1.138187000      3.964242000
H        2.669756000     -1.444742000      4.410794000
H        4.430528000     -1.740203000      4.404895000
H        3.808141000     -0.082718000      4.210707000
H        4.566611000     -1.021242000      2.051651000
N        0.571473000      4.346611000     -0.300923000
N        0.726490000      3.266106000     -0.671497000
N        0.875345000      2.153801000     -1.029473000

conf1
O        0.678982000     -1.811404000      2.400481000
C        1.199496000     -0.828733000      1.884428000
N        0.461444000      0.246017000      1.419667000
C       -0.915178000      0.423277000      1.527151000
C       -1.416614000      1.691848000      1.195169000
C       -2.782377000      1.947630000      1.253995000
C       -3.688025000      0.965267000      1.645568000
C       -3.177781000     -0.286120000      1.987514000
C       -1.817135000     -0.576853000      1.928707000
H       -1.448665000     -1.561888000      2.195381000
C       -4.148160000     -1.331462000      2.475266000
F       -3.548219000     -2.473635000      2.823409000
F       -5.074729000     -1.636296000      1.549051000
F       -4.828544000     -0.900694000      3.553735000
H       -4.756646000      1.174321000      1.701790000
C       -3.273596000      3.319221000      0.870752000
F       -3.360214000      3.471403000     -0.460775000
F       -2.451345000      4.284905000      1.310495000
F       -4.490086000      3.577587000      1.370530000
H       -0.717390000      2.479044000      0.906931000
H        0.947838000      1.013333000      0.959070000
N        2.553516000     -0.715742000      1.708866000
C        3.164100000      0.531232000      1.372819000
C        3.881060000      0.662745000      0.197850000
C        4.487368000      1.923508000     -0.112417000
C        5.199106000      2.135507000     -1.326538000
C        5.753155000      3.361371000     -1.612230000
C        5.631468000      4.436984000     -0.698083000
C        4.949642000      4.261842000      0.482094000
C        4.358798000      3.009269000      0.801496000
C        3.631885000      2.820973000      2.008144000
C        3.048523000      1.614158000      2.286001000
H        2.486380000      1.458661000      3.208326000
H        3.545713000      3.652786000      2.709544000
H        4.844722000      5.084690000      1.192002000
H        6.077772000      5.403399000     -0.936457000
H        6.289981000      3.508624000     -2.550445000
H        5.294836000      1.312349000     -2.036190000
C        4.038417000     -0.501239000     -0.722761000
C        2.979393000     -0.943250000     -1.497158000
C        3.132065000     -2.066420000     -2.359326000
C        4.318751000     -2.743541000     -2.413735000
C        5.429879000     -2.334512000     -1.624793000
C        6.666306000     -3.033569000     -1.664386000
C        7.729432000     -2.629228000     -0.892908000
C        7.595243000     -1.502933000     -0.044714000
C        6.412020000     -0.803356000      0.009850000
C        5.292798000     -1.195068000     -0.780479000
H        6.322901000      0.061726000      0.668971000
H        8.438679000     -1.187245000      0.571126000
H        8.674422000     -3.172789000     -0.928884000
H        6.752799000     -3.902099000     -2.320590000
H        4.429819000     -3.603864000     -3.076305000
H        2.288988000     -2.371622000     -2.976362000
N        1.750628000     -0.259079000     -1.485808000
C        0.546313000     -0.926315000     -1.460883000
O        0.450858000     -2.135690000     -1.312738000
N       -0.539289000     -0.095602000     -1.629060000
C       -1.884782000     -0.456537000     -1.579188000
C       -2.347887000     -1.742516000     -1.273352000
C       -3.721452000     -1.988437000     -1.250828000
C       -4.655494000     -0.998441000     -1.523441000
C       -4.179151000      0.278929000     -1.823625000
C       -2.820300000      0.559452000     -1.849078000
H       -2.460057000      1.566691000     -2.071117000
C       -5.179451000      1.376294000     -2.072252000
F       -5.663804000      1.878004000     -0.919946000
F       -6.242177000      0.933109000     -2.763849000
F       -4.660996000      2.399868000     -2.758876000
H       -5.723941000     -1.209590000     -1.501317000
C       -4.169188000     -3.391378000     -0.936733000
F       -3.824477000     -4.252850000     -1.912024000
F       -5.496099000     -3.486110000     -0.787281000
F       -3.607368000     -3.855050000      0.190752000
H       -1.641246000     -2.538837000     -1.056969000
H       -0.372628000      0.868880000     -1.902856000
H        1.756720000      0.727873000     -1.215096000
C        3.454623000     -1.803831000      2.163692000
C        3.189196000     -3.129785000      1.460014000
H        3.202205000     -2.998705000      0.368790000
H        3.980010000     -3.843235000      1.732270000
H        2.220335000     -3.548599000      1.755992000
C        3.454189000     -1.921051000      3.685719000
H        3.682234000     -0.949959000      4.148163000
H        2.476609000     -2.264248000      4.045883000
H        4.220991000     -2.640893000      4.004127000
H        4.452542000     -1.465423000      1.854735000
N        1.306888000      2.551037000     -0.485779000
N        0.461997000      2.791845000     -1.262200000
N       -0.386062000      2.986993000     -2.033063000

conf2
O        0.591523000     -1.769420000      2.484632000
C        1.149795000     -0.804492000      1.972142000
N        0.449442000      0.282916000      1.485823000
C       -0.927802000      0.483405000      1.549573000
C       -1.855949000     -0.481670000      1.975962000
C       -3.213000000     -0.167182000      1.990877000
C       -3.694886000      1.073434000      1.578326000
C       -2.763425000      2.022287000      1.163298000
C       -1.401422000      1.743877000      1.150954000
H       -0.684193000      2.507843000      0.847282000
C       -3.228543000      3.377370000      0.697437000
F       -2.366231000      4.347493000      1.037048000
F       -4.420041000      3.705785000      1.218361000
F       -3.362245000      3.435235000     -0.637544000
H       -4.760993000      1.301920000      1.599211000
C       -4.208304000     -1.172351000      2.512175000
F       -4.891642000     -0.682065000      3.563163000
F       -3.633306000     -2.308702000      2.917063000
F       -5.130974000     -1.501563000      1.590471000
H       -1.511401000     -1.458510000      2.297728000
H        0.963369000      1.033294000      1.028388000
N        2.516496000     -0.740401000      1.848178000
C        3.166390000      0.476006000      1.461354000
C        3.857835000      0.592658000      0.267072000
C        4.431697000      1.862340000     -0.082784000
C        5.084086000      2.070851000     -1.330539000
C        5.603863000      3.301231000     -1.658384000
C        5.508423000      4.387309000     -0.754206000
C        4.881545000      4.217624000      0.456679000
C        4.323861000      2.961039000      0.816600000
C        3.640073000      2.784099000      2.049574000
C        3.073305000      1.577813000      2.357028000
H        2.538452000      1.432022000      3.297142000
H        3.568421000      3.624303000      2.742539000
H        4.793057000      5.048297000      1.159640000
H        5.928603000      5.356897000     -1.024944000
H        6.092492000      3.443370000     -2.623320000
H        5.160504000      1.242251000     -2.035554000
C        4.022767000     -0.574400000     -0.649730000
C        2.942476000     -1.080294000     -1.355445000
C        3.090738000     -2.228305000     -2.184697000
C        4.303909000     -2.848387000     -2.298052000
C        5.449030000     -2.345323000     -1.620893000
C        6.718924000     -2.968884000     -1.756061000
C        7.822705000     -2.468234000     -1.109149000
C        7.695478000     -1.316463000     -0.295095000
C        6.478127000     -0.694117000     -0.144516000
C        5.312823000     -1.187783000     -0.800774000
H        6.400811000      0.191087000      0.487618000
H        8.571822000     -0.918147000      0.218382000
H        8.793998000     -2.951979000     -1.219982000
H        6.798074000     -3.855061000     -2.389203000
H        4.412263000     -3.728458000     -2.934675000
H        2.225801000     -2.596804000     -2.732175000
N        1.706241000     -0.415082000     -1.320940000
C        0.496715000     -1.067425000     -1.336947000
O        0.378864000     -2.275744000     -1.195222000
N       -0.572354000     -0.220673000     -1.536194000
C       -1.924184000     -0.558097000     -1.507702000
C       -2.414983000     -1.820332000     -1.150257000
C       -3.792326000     -2.043916000     -1.149398000
C       -4.703032000     -1.053988000     -1.493147000
C       -4.199255000      0.199913000     -1.842473000
C       -2.835650000      0.457983000     -1.848975000
H       -2.453646000      1.447550000     -2.110449000
C       -5.176225000      1.297660000     -2.170004000
F       -6.224521000      0.836210000     -2.872135000
F       -4.624136000      2.281715000     -2.887260000
F       -5.687169000      1.857598000     -1.056729000
H       -5.775085000     -1.247505000     -1.486917000
C       -4.272514000     -3.422673000     -0.781003000
F       -5.601367000     -3.479878000     -0.628555000
F       -3.721487000     -3.855908000      0.363508000
F       -3.949179000     -4.328969000     -1.722585000
H       -1.726421000     -2.615061000     -0.876849000
H       -0.385367000      0.737362000     -1.817499000
H        1.713104000      0.584434000     -1.100345000
C        3.266155000     -1.862489000      2.476304000
C        4.659175000     -1.435586000      2.910366000
H        5.121449000     -2.263951000      3.463599000
H        5.301283000     -1.206645000      2.050380000
H        4.628922000     -0.556478000      3.568505000
C        3.293032000     -3.093042000      1.574951000
H        3.920665000     -2.923934000      0.689159000
H        3.701618000     -3.948930000      2.131516000
H        2.277263000     -3.346815000      1.244872000
H        2.694240000     -2.118208000      3.378088000
N       -0.390242000      2.862383000     -2.046417000
N        0.476153000      2.686941000     -1.291948000
N        1.337059000      2.467387000     -0.526490000


conf3
O        0.802924000     -2.815065000      1.282116000
C        1.249821000     -1.673679000      1.285395000
N        0.430429000     -0.558277000      1.351279000
C       -0.951794000     -0.559609000      1.527360000
C       -1.590245000      0.693013000      1.516469000
C       -2.967663000      0.781341000      1.663768000
C       -3.755981000     -0.354647000      1.846458000
C       -3.110831000     -1.586584000      1.886818000
C       -1.731748000     -1.710736000      1.725676000
H       -1.262326000     -2.688071000      1.749124000
C       -3.929488000     -2.813450000      2.194775000
F       -4.169563000     -2.917992000      3.517444000
F       -3.326124000     -3.949032000      1.826582000
F       -5.130097000     -2.782588000      1.596844000
H       -4.837476000     -0.277619000      1.962702000
C       -3.622157000      2.136628000      1.710316000
F       -2.894245000      3.080160000      1.104490000
F       -3.810988000      2.547163000      2.979138000
F       -4.834429000      2.129914000      1.132456000
H       -0.987025000      1.592334000      1.377616000
H        0.845702000      0.366855000      1.250499000
N        2.591135000     -1.413163000      1.204114000
C        3.136159000     -0.120917000      1.473573000
C        3.861413000      0.542949000      0.499704000
C        4.421063000      1.826768000      0.799610000
C        5.141851000      2.576726000     -0.172094000
C        5.652161000      3.816553000      0.133708000
C        5.474144000      4.369294000      1.426254000
C        4.782178000      3.668414000      2.384546000
C        4.236339000      2.387910000      2.096823000
C        3.500649000      1.660934000      3.071167000
C        2.963937000      0.438402000      2.767923000
H        2.399302000     -0.128972000      3.509448000
H        3.370317000      2.091431000      4.065606000
H        4.634781000      4.086692000      3.382239000
H        5.885665000      5.353180000      1.655527000
H        6.197512000      4.380855000     -0.624094000
H        5.280656000      2.157119000     -1.169683000
C        4.053655000     -0.080802000     -0.842679000
C        3.000356000     -0.146018000     -1.739081000
C        3.160358000     -0.778223000     -3.004351000
C        4.356060000     -1.348722000     -3.344931000
C        5.465890000     -1.307816000     -2.455630000
C        6.712329000     -1.899442000     -2.795600000
C        7.773905000     -1.856209000     -1.923831000
C        7.628921000     -1.215532000     -0.668733000
C        6.435585000     -0.630534000     -0.313970000
C        5.317458000     -0.656531000     -1.196840000
H        6.336536000     -0.141148000      0.656565000
H        8.472180000     -1.186273000      0.022917000
H        8.726541000     -2.314253000     -2.192916000
H        6.807808000     -2.391928000     -3.765529000
H        4.475642000     -1.833905000     -4.315386000
H        2.318903000     -0.794271000     -3.694773000
N        1.776587000      0.470393000     -1.432744000
C        0.555280000     -0.086702000     -1.742851000
O        0.409168000     -1.233520000     -2.135430000
N       -0.482639000      0.802505000     -1.569532000
C       -1.842664000      0.526776000     -1.668747000
C       -2.709979000      1.628763000     -1.748071000
C       -4.083916000      1.432456000     -1.799709000
C       -4.636206000      0.152055000     -1.771068000
C       -3.764241000     -0.928588000     -1.687048000
C       -2.380003000     -0.766042000     -1.637841000
H       -1.722506000     -1.629290000     -1.565904000
C       -4.311224000     -2.331542000     -1.707555000
F       -5.600851000     -2.381280000     -1.351448000
F       -3.636078000     -3.148298000     -0.885457000
F       -4.227632000     -2.875741000     -2.936055000
H       -5.714751000      0.004164000     -1.807995000
C       -4.990547000      2.625296000     -1.957158000
F       -5.167246000      2.937022000     -3.255939000
F       -4.500843000      3.721609000     -1.365472000
F       -6.210942000      2.404793000     -1.449703000
H       -2.289289000      2.636620000     -1.746565000
H       -0.253182000      1.792538000     -1.501267000
H        1.783752000      1.211881000     -0.730510000
C        3.554279000     -2.541906000      1.134135000
C        3.355218000     -3.425825000     -0.091941000
H        3.317839000     -2.818332000     -1.007075000
H        4.205241000     -4.118458000     -0.173163000
H        2.430796000     -4.009531000     -0.015275000
C        3.577803000     -3.327398000      2.442839000
H        4.386156000     -4.071329000      2.415096000
H        3.759612000     -2.655107000      3.293669000
H        2.625021000     -3.847783000      2.599115000
H        4.528820000     -2.049219000      1.024894000
N        1.167560000      2.460429000      0.801230000
N        0.559683000      3.105439000      0.035866000
N       -0.049588000      3.704952000     -0.754400000

conf5
O        0.511407000     -1.664756000      2.567781000
C        1.105229000     -0.775451000      1.968287000
N        0.442502000      0.289670000      1.394675000
C       -0.927795000      0.544140000      1.458656000
C       -1.359727000      1.803478000      1.013590000
C       -2.711240000      2.131103000      1.027225000
C       -3.670547000      1.235631000      1.493112000
C       -3.230039000     -0.006064000      1.946161000
C       -1.885858000     -0.370794000      1.926886000
H       -1.575123000     -1.348018000      2.279623000
C       -4.253498000     -0.951498000      2.521908000
F       -3.716744000     -2.099347000      2.946252000
F       -5.213421000     -1.267326000      1.634554000
F       -4.886614000     -0.401176000      3.574721000
H       -4.726809000      1.504950000      1.518946000
C       -3.136507000      3.478129000      0.503558000
F       -4.300783000      3.878638000      1.035700000
F       -3.304759000      3.471624000     -0.829091000
F       -2.229811000      4.430072000      0.769976000
H       -0.618772000      2.528720000      0.674347000
H        0.981341000      1.000427000      0.903878000
N        2.480114000     -0.782112000      1.823269000
C        3.161665000      0.417856000      1.420421000
C        3.855092000      0.510507000      0.221938000
C        4.434305000      1.774178000     -0.147127000
C        5.074687000      1.965719000     -1.404507000
C        5.600529000      3.187811000     -1.751874000
C        5.523971000      4.285249000     -0.859599000
C        4.906199000      4.134520000      0.357935000
C        4.341562000      2.886296000      0.737012000
C        3.656497000      2.734811000      1.971587000
C        3.075943000      1.539105000      2.294343000
H        2.524052000      1.423126000      3.228227000
H        3.586088000      3.587247000      2.649479000
H        4.828740000      4.973891000      1.051776000
H        5.949460000      5.248098000     -1.145640000
H        6.078917000      3.314705000     -2.724022000
H        5.136506000      1.131152000     -2.103280000
C        4.019150000     -0.659469000     -0.693897000
C        2.938078000     -1.178269000     -1.386865000
C        3.086737000     -2.324835000     -2.219096000
C        4.307814000     -2.921385000     -2.361980000
C        5.457481000     -2.397310000     -1.707478000
C        6.734932000     -2.997646000     -1.873437000
C        7.841879000     -2.486354000     -1.240457000
C        7.708914000     -1.348226000     -0.408534000
C        6.484373000     -0.747614000     -0.230679000
C        5.317310000     -1.249320000     -0.875853000
H        6.403141000      0.123940000      0.419636000
H        8.586412000     -0.944076000      0.098447000
H        8.818916000     -2.952547000     -1.373885000
H        6.816600000     -3.876087000     -2.516976000
H        4.419639000     -3.796871000     -3.004302000
H        2.215949000     -2.704165000     -2.750526000
N        1.699116000     -0.518445000     -1.353311000
C        0.494271000     -1.176329000     -1.330188000
O        0.385349000     -2.376927000     -1.125810000
N       -0.578595000     -0.344174000     -1.565634000
C       -1.929828000     -0.675400000     -1.499093000
C       -2.417711000     -1.925124000     -1.096252000
C       -3.795773000     -2.141659000     -1.059723000
C       -4.709403000     -1.157697000     -1.413768000
C       -4.208223000      0.082953000     -1.809866000
C       -2.843903000      0.334569000     -1.851006000
H       -2.463345000      1.314196000     -2.150430000
C       -5.184068000      1.177920000     -2.150461000
F       -4.650657000      2.112326000     -2.944469000
F       -5.632600000      1.807195000     -1.047059000
F       -6.271028000      0.698776000     -2.776719000
H       -5.781691000     -1.345905000     -1.379329000
C       -4.275078000     -3.505241000     -0.637245000
F       -3.947271000     -4.449208000     -1.538732000
F       -5.604457000     -3.557355000     -0.486217000
F       -3.728290000     -3.889402000      0.526897000
H       -1.725860000     -2.714757000     -0.815822000
H       -0.393778000      0.599692000     -1.894521000
H        1.708286000      0.489682000     -1.177442000
C        3.185327000     -1.753179000      2.702367000
C        3.360985000     -1.186834000      4.109410000
H        3.761681000     -1.961730000      4.777342000
H        4.067411000     -0.343328000      4.108081000
H        2.399847000     -0.843407000      4.517368000
C        4.507157000     -2.213347000      2.117344000
H        5.210903000     -1.377780000      1.999061000
H        4.962646000     -2.939319000      2.804525000
H        4.370002000     -2.695813000      1.141431000
H        2.512222000     -2.614357000      2.753633000
N        1.379209000      2.391798000     -0.691189000
N        0.520507000      2.563034000     -1.471515000
N       -0.343934000      2.689847000     -2.237791000

conf6
O        2.534583000     -1.652695000      2.756370000
C        2.532315000     -0.573793000      2.171836000
N        1.357311000      0.078669000      1.858912000
C        0.113980000     -0.558446000      1.824847000
C       -1.020410000      0.142672000      2.243002000
C       -2.282122000     -0.436692000      2.110426000
C       -2.439151000     -1.704913000      1.560553000
C       -1.297407000     -2.391734000      1.144319000
C       -0.028174000     -1.842786000      1.283095000
H        0.852661000     -2.379216000      0.930713000
C       -1.470099000     -3.753346000      0.524372000
F       -2.447348000     -3.760316000     -0.396628000
F       -1.812271000     -4.676422000      1.443635000
F       -0.356476000     -4.193702000     -0.070393000
H       -3.430729000     -2.142733000      1.437921000
C       -3.488172000      0.303561000      2.624922000
F       -4.618925000     -0.094946000      2.027283000
F       -3.386709000      1.629709000      2.448283000
F       -3.660803000      0.108811000      3.945745000
H       -0.904689000      1.144141000      2.657780000
H        1.351353000      1.049949000      1.545469000
N        3.676147000      0.086313000      1.815529000
C        3.624132000      1.232403000      0.960706000
C        3.484282000      1.074939000     -0.407987000
C        3.393681000      2.235380000     -1.242546000
C        3.229289000      2.132464000     -2.653116000
C        3.123469000      3.261754000     -3.430257000
C        3.181211000      4.549838000     -2.841056000
C        3.347943000      4.679224000     -1.483489000
C        3.459553000      3.530893000     -0.652939000
C        3.621339000      3.646584000      0.753714000
C        3.696832000      2.526873000      1.540866000
H        3.795688000      2.610141000      2.623770000
H        3.663267000      4.641824000      1.199175000
H        3.390514000      5.665471000     -1.017594000
H        3.092508000      5.436500000     -3.470180000
H        2.994455000      3.167871000     -4.509478000
H        3.186611000      1.142480000     -3.110162000
C        3.439738000     -0.292611000     -1.003199000
C        2.230819000     -0.886997000     -1.351710000
C        2.210755000     -2.235124000     -1.818624000
C        3.380800000     -2.937932000     -1.944623000
C        4.638288000     -2.347281000     -1.652059000
C        5.857865000     -3.063676000     -1.794528000
C        7.062744000     -2.463322000     -1.517847000
C        7.096440000     -1.109415000     -1.098195000
C        5.932634000     -0.395308000     -0.939941000
C        4.665929000     -0.998096000     -1.195242000
H        5.971647000      0.646406000     -0.617812000
H        8.056569000     -0.630761000     -0.899002000
H        7.993959000     -3.020310000     -1.629246000
H        5.816702000     -4.101601000     -2.131668000
H        3.352504000     -3.974361000     -2.286423000
H        1.258243000     -2.695759000     -2.059997000
N        1.063668000     -0.130195000     -1.208620000
C       -0.229507000     -0.493285000     -1.502372000
O       -0.559215000     -1.536559000     -2.048706000
N       -1.115853000      0.477558000     -1.098285000
C       -2.499535000      0.429418000     -1.144585000
C       -3.244798000     -0.673792000     -1.583033000
C       -4.637427000     -0.618432000     -1.534299000
C       -5.321449000      0.500309000     -1.071589000
C       -4.565330000      1.592004000     -0.642131000
C       -3.179141000      1.567436000     -0.673881000
H       -2.603074000      2.424804000     -0.321718000
C       -5.293307000      2.803316000     -0.122100000
F       -4.462593000      3.756805000      0.312919000
F       -6.108205000      2.491000000      0.899233000
F       -6.070550000      3.358593000     -1.069004000
H       -6.411189000      0.520911000     -1.037048000
C       -5.418814000     -1.847269000     -1.918472000
F       -4.788358000     -2.587405000     -2.839886000
F       -6.628994000     -1.544969000     -2.411156000
F       -5.626510000     -2.649058000     -0.856807000
H       -2.736507000     -1.565492000     -1.938262000
H       -0.708860000      1.291785000     -0.617691000
H        1.173495000      0.786862000     -0.778206000
C        4.975666000     -0.287235000      2.423085000
C        5.386803000     -1.738176000      2.168193000
H        4.843123000     -2.420820000      2.830338000
H        5.195949000     -2.032945000      1.128456000
H        6.464814000     -1.838891000      2.360709000
C        4.995326000      0.038977000      3.914517000
H        4.232031000     -0.554072000      4.436698000
H        5.976974000     -0.209390000      4.341243000
H        4.799497000      1.104022000      4.096683000
H        5.701731000      0.359756000      1.910665000
N        0.427131000      2.406756000      0.348769000
N        0.441011000      3.586185000      0.400679000
N        0.457733000      4.734811000      0.459443000

conf7
O        2.827462000     -1.735345000      2.169175000
C        2.696633000     -0.541575000      1.948692000
N        1.467939000      0.090068000      1.914819000
C        0.223202000     -0.527670000      1.864263000
C        0.043113000     -1.823819000      1.357808000
C       -1.245439000     -2.331332000      1.227980000
C       -2.370097000     -1.604006000      1.616143000
C       -2.173119000     -0.326979000      2.133386000
C       -0.897741000      0.216579000      2.258216000
H       -0.756802000      1.226785000      2.649706000
C       -3.356132000      0.475191000      2.607772000
F       -4.497095000      0.085055000      2.023658000
F       -3.211190000      1.787511000      2.367100000
F       -3.539245000      0.350581000      3.935279000
H       -3.373286000     -2.015024000      1.498260000
C       -1.453316000     -3.713370000      0.665410000
F       -0.365474000     -4.191347000      0.051411000
F       -2.461193000     -3.745544000     -0.220618000
F       -1.772532000     -4.596315000      1.631652000
H        0.903272000     -2.406173000      1.034840000
H        1.466595000      1.091266000      2.092463000
N        3.754861000      0.332919000      1.781675000
C        3.641962000      1.362220000      0.787897000
C        3.445842000      1.040741000     -0.550079000
C        3.339401000      2.092395000     -1.516908000
C        3.125935000      1.821932000     -2.898362000
C        3.016462000      2.848363000     -3.806855000
C        3.119405000      4.197400000     -3.384263000
C        3.331447000      4.488871000     -2.058394000
C        3.444455000      3.449649000     -1.094764000
C        3.644708000      3.732735000      0.282624000
C        3.735412000      2.717492000      1.197934000
H        3.861342000      2.929691000      2.259652000
H        3.709050000      4.773483000      0.605338000
H        3.412392000      5.524291000     -1.721603000
H        3.030288000      5.001684000     -4.115852000
H        2.851026000      2.624385000     -4.861614000
H        3.050207000      0.784905000     -3.229156000
C        3.351737000     -0.387225000     -0.983888000
C        2.118377000     -0.978263000     -1.242274000
C        2.045426000     -2.371585000     -1.542949000
C        3.185223000     -3.129770000     -1.591367000
C        4.468077000     -2.551039000     -1.404137000
C        5.661247000     -3.316508000     -1.506963000
C        6.893160000     -2.720587000     -1.379113000
C        6.979468000     -1.322296000     -1.163986000
C        5.840408000     -0.561762000     -1.043462000
C        4.548695000     -1.155758000     -1.128532000
H        5.915598000      0.516827000     -0.906269000
H        7.958536000     -0.844408000     -1.101752000
H        7.804070000     -3.314789000     -1.462357000
H        5.577829000     -4.387993000     -1.700591000
H        3.113307000     -4.199509000     -1.797225000
H        1.073883000     -2.823478000     -1.712969000
N        0.972119000     -0.181823000     -1.157367000
C       -0.325575000     -0.534326000     -1.447888000
O       -0.668479000     -1.592252000     -1.956571000
N       -1.200479000      0.465150000     -1.094311000
C       -2.585062000      0.431068000     -1.136039000
C       -3.345571000     -0.691121000     -1.489354000
C       -4.738151000     -0.614638000     -1.439499000
C       -5.405517000      0.542403000     -1.055790000
C       -4.633095000      1.652891000     -0.709428000
C       -3.248187000      1.609304000     -0.746422000
H       -2.657812000      2.481468000     -0.460844000
C       -5.343004000      2.902367000     -0.260607000
F       -6.109565000      2.674107000      0.819321000
F       -6.164238000      3.377416000     -1.213470000
F       -4.498042000      3.888939000      0.058130000
H       -6.494388000      0.579812000     -1.017772000
C       -5.525333000     -1.863733000     -1.736174000
F       -4.980004000     -2.586088000     -2.725041000
F       -6.790238000     -1.597331000     -2.090119000
F       -5.587208000     -2.671967000     -0.661174000
H       -2.849575000     -1.612925000     -1.781125000
H       -0.785022000      1.307923000     -0.678091000
H        1.099029000      0.751601000     -0.767180000
C        5.082609000     -0.129838000      2.263589000
C        5.011548000     -0.462610000      3.752174000
H        5.991605000     -0.822032000      4.094521000
H        4.756737000      0.442320000      4.323217000
H        4.268085000     -1.238031000      3.964707000
C        6.160066000      0.924402000      2.043731000
H        5.974487000      1.810882000      2.666709000
H        7.126851000      0.496950000      2.340998000
H        6.240362000      1.250885000      1.001478000
H        5.349157000     -1.037653000      1.697043000
N        0.326593000      2.622454000     -0.000243000
N        0.512488000      2.890065000      1.124842000
N        0.709953000      3.128233000      2.243358000

conf8
O        2.804950000     -1.820127000      2.255392000
C        2.685371000     -0.638658000      1.957278000
N        1.457799000     -0.029868000      1.816532000
C        0.229377000     -0.689007000      1.781388000
C        0.077803000     -1.968702000      1.231351000
C       -1.197508000     -2.510561000      1.105724000
C       -2.332097000     -1.831064000      1.547154000
C       -2.163088000     -0.571620000      2.115990000
C       -0.900807000      0.003943000      2.233221000
H       -0.779801000      1.001170000      2.656494000
C       -3.362090000      0.161209000      2.656701000
F       -3.238707000      1.492681000      2.550357000
F       -3.553892000     -0.100076000      3.963382000
F       -4.491915000     -0.188467000      2.026660000
H       -3.326016000     -2.265239000      1.432255000
C       -1.380187000     -3.863831000      0.470546000
F       -0.290373000     -4.275313000     -0.187418000
F       -2.400714000     -3.869895000     -0.401484000
F       -1.660876000     -4.809687000      1.387438000
H        0.949802000     -2.506487000      0.864105000
H        1.406154000      0.977006000      1.668662000
N        3.756619000      0.217834000      1.809466000
C        3.652227000      1.301999000      0.882451000
C        3.454538000      1.058298000     -0.470168000
C        3.299002000      2.168535000     -1.363907000
C        3.079634000      1.982998000     -2.758908000
C        2.916434000      3.063148000     -3.593866000
C        2.965081000      4.383998000     -3.081657000
C        3.183225000      4.593830000     -1.741603000
C        3.357959000      3.497808000     -0.853295000
C        3.571305000      3.700017000      0.536682000
C        3.705618000      2.630591000      1.381628000
H        3.836899000      2.774631000      2.454794000
H        3.600539000      4.720018000      0.922887000
H        3.219310000      5.605503000     -1.333082000
H        2.828470000      5.230921000     -3.755389000
H        2.747953000      2.903879000     -4.659917000
H        3.043431000      0.968402000     -3.158536000
C        3.369995000     -0.343476000     -0.986079000
C        2.139357000     -0.914718000     -1.300068000
C        2.065582000     -2.289102000     -1.677696000
C        3.201526000     -3.052156000     -1.737235000
C        4.482551000     -2.492589000     -1.488657000
C        5.673277000     -3.260557000     -1.600537000
C        6.905389000     -2.680829000     -1.413430000
C        6.994919000     -1.295282000     -1.128999000
C        5.857624000     -0.533482000     -0.999310000
C        4.564936000     -1.112966000     -1.142401000
H        5.934618000      0.537576000     -0.814167000
H        7.975012000     -0.827502000     -1.021855000
H        7.814375000     -3.276939000     -1.503729000
H        5.588127000     -4.320495000     -1.849181000
H        3.128716000     -4.109301000     -2.000092000
H        1.095193000     -2.723740000     -1.894710000
N        0.995448000     -0.119691000     -1.190173000
C       -0.306501000     -0.461293000     -1.474037000
O       -0.655771000     -1.482492000     -2.049357000
N       -1.174639000      0.506603000     -1.027493000
C       -2.559263000      0.478900000     -1.055981000
C       -3.327380000     -0.606279000     -1.497915000
C       -4.719442000     -0.527445000     -1.435614000
C       -5.379214000      0.595067000     -0.950420000
C       -4.599667000      1.666945000     -0.510751000
C       -3.215313000      1.620712000     -0.559649000
H       -2.620899000      2.463187000     -0.202198000
C       -5.301040000      2.873620000      0.053732000
F       -6.052583000      2.553187000      1.120932000
F       -6.135157000      3.428828000     -0.842749000
F       -4.450203000      3.828638000      0.444476000
H       -6.467686000      0.634007000     -0.904500000
C       -5.513282000     -1.741971000     -1.838784000
F       -4.989128000     -2.360343000     -2.906721000
F       -6.785226000     -1.443810000     -2.137542000
F       -5.552109000     -2.654292000     -0.849595000
H       -2.837326000     -1.502147000     -1.870056000
H       -0.748459000      1.296362000     -0.521312000
H        1.121779000      0.789591000     -0.746840000
C        5.062872000     -0.229077000      2.357311000
C        4.941474000     -0.521940000      3.851537000
H        4.192493000     -1.293195000      4.058064000
H        5.910528000     -0.867181000      4.237461000
H        4.664780000      0.397955000      4.387808000
C        6.152462000      0.815555000      2.149012000
H        5.962132000      1.710622000      2.757694000
H        7.108926000      0.384197000      2.472669000
H        6.258581000      1.129266000      1.105619000
H        5.347105000     -1.151785000      1.824212000
N        0.408821000      2.372963000      0.456650000
N        0.408334000      3.553286000      0.419898000
N        0.411785000      4.703483000      0.391494000

conf11
O        2.827628000     -1.734984000      2.169253000
C        2.696711000     -0.541258000      1.948618000
N        1.467981000      0.090330000      1.914782000
C        0.223257000     -0.527438000      1.864351000
C       -0.897688000      0.216878000      2.258174000
C       -2.173064000     -0.326699000      2.133430000
C       -2.370046000     -1.603831000      1.616439000
C       -1.245396000     -2.331196000      1.228345000
C        0.043160000     -1.823661000      1.358090000
H        0.903312000     -2.406057000      1.035174000
C       -1.453255000     -3.713300000      0.665930000
F       -0.365463000     -4.191280000      0.051858000
F       -2.461249000     -3.745626000     -0.219958000
F       -1.772309000     -4.596167000      1.632327000
H       -3.373242000     -2.014858000      1.498615000
C       -3.356108000      0.475511000      2.607659000
F       -3.539234000      0.351054000      3.935208000
F       -4.497043000      0.085222000      2.023596000
F       -3.211217000      1.787787000      2.366804000
H       -0.756740000      1.227167000      2.649458000
H        1.466628000      1.091540000      2.092339000
N        3.754880000      0.333303000      1.781510000
C        3.641904000      1.362461000      0.787598000
C        3.445780000      1.040795000     -0.550330000
C        3.339269000      2.092315000     -1.517297000
C        3.125769000      1.821654000     -2.898706000
C        3.016222000      2.847957000     -3.807336000
C        3.119123000      4.197055000     -3.384932000
C        3.331190000      4.488715000     -2.059107000
C        3.444270000      3.449629000     -1.095340000
C        3.644537000      3.732912000      0.282007000
C        3.735296000      2.717796000      1.197452000
H        3.861230000      2.930141000      2.259141000
H        3.708836000      4.773706000      0.604579000
H        3.412094000      5.524184000     -1.722458000
H        3.029946000      5.001236000     -4.116626000
H        2.850764000      2.623827000     -4.862059000
H        3.050073000      0.784578000     -3.229356000
C        3.351728000     -0.387232000     -0.983950000
C        2.118386000     -0.978366000     -1.242203000
C        2.045499000     -2.371729000     -1.542695000
C        3.185334000     -3.129857000     -1.591081000
C        4.468167000     -2.551033000     -1.403995000
C        5.661375000     -3.316448000     -1.506785000
C        6.893261000     -2.720441000     -1.379068000
C        6.979503000     -1.322120000     -1.164118000
C        5.840406000     -0.561633000     -1.043635000
C        4.548721000     -1.155713000     -1.128566000
H        5.915543000      0.516977000     -0.906587000
H        7.958547000     -0.844169000     -1.101993000
H        7.804199000     -3.314604000     -1.462282000
H        5.578010000     -4.387962000     -1.700275000
H        3.113464000     -4.199627000     -1.796788000
H        1.073973000     -2.823712000     -1.712577000
N        0.972086000     -0.181992000     -1.157305000
C       -0.325594000     -0.534596000     -1.447757000
O       -0.668463000     -1.592604000     -1.956281000
N       -1.200530000      0.464920000     -1.094342000
C       -2.585105000      0.430771000     -1.136017000
C       -3.248282000      1.609049000     -0.746627000
C       -4.633195000      1.652554000     -0.709527000
C       -5.405567000      0.541932000     -1.055556000
C       -4.738145000     -0.615154000     -1.439049000
C       -3.345568000     -0.691547000     -1.489012000
H       -2.849544000     -1.613397000     -1.780589000
C       -5.525333000     -1.864380000     -1.735151000
F       -6.789958000     -1.598067000     -2.090182000
F       -5.588092000     -2.671603000     -0.659423000
F       -4.979463000     -2.587750000     -2.722964000
H       -6.494440000      0.579260000     -1.017428000
C       -5.343140000      2.902105000     -0.260957000
F       -4.498218000      3.888719000      0.057733000
F       -6.109833000      2.673992000      0.818912000
F       -6.164273000      3.377028000     -1.213987000
H       -2.657940000      2.481327000     -0.461304000
H       -0.785089000      1.307800000     -0.678332000
H        1.098973000      0.751508000     -0.767284000
C        5.082667000     -0.129313000      2.263462000
C        5.011681000     -0.461863000      3.752101000
H        5.991769000     -0.821180000      4.094469000
H        4.756837000      0.443138000      4.323016000
H        4.268275000     -1.237298000      3.964781000
C        6.160057000      0.924951000      2.043412000
H        5.974452000      1.811517000      2.666261000
H        7.126878000      0.497600000      2.340709000
H        6.240295000      1.251278000      1.001106000
H        5.349258000     -1.037196000      1.697042000
N        0.326514000      2.622381000     -0.000652000
N        0.512354000      2.890150000      1.124406000
N        0.709732000      3.128495000      2.242898000

conf12
O        2.805697000     -1.820735000      2.254510000
C        2.685862000     -0.639154000      1.956938000
N        1.458151000     -0.030523000      1.816670000
C        0.229803000     -0.689777000      1.781321000
C        0.078364000     -1.969393000      1.231053000
C       -1.196906000     -2.511327000      1.105289000
C       -2.331566000     -1.831990000      1.546762000
C       -2.162681000     -0.572646000      2.115859000
C       -0.900464000      0.003004000      2.233238000
H       -0.779574000      1.000165000      2.656690000
C       -3.361792000      0.160034000      2.656519000
F       -3.238320000      1.491555000      2.550618000
F       -3.553975000     -0.101646000      3.963022000
F       -4.491457000     -0.189386000      2.026031000
H       -3.325444000     -2.266209000      1.431722000
C       -1.379443000     -3.864521000      0.469918000
F       -2.400307000     -3.870700000     -0.401713000
F       -1.659460000     -4.810653000      1.386692000
F       -0.289754000     -4.275539000     -0.188578000
H        0.950420000     -2.507045000      0.863762000
H        1.406377000      0.976406000      1.669385000
N        3.756915000      0.217603000      1.809344000
C        3.652203000      1.302151000      0.882809000
C        3.454292000      1.058973000     -0.469874000
C        3.298477000      2.169550000     -1.363140000
C        3.078896000      1.984555000     -2.758179000
C        2.915398000      3.065026000     -3.592663000
C        2.963944000      4.385672000     -3.079920000
C        3.182303000      4.594985000     -1.739818000
C        3.357352000      3.498623000     -0.851994000
C        3.570936000      3.700293000      0.538023000
C        3.705530000      2.630543000      1.382516000
H        3.836988000      2.774172000      2.455715000
H        3.600113000      4.720140000      0.924638000
H        3.218321000      5.606496000     -1.330889000
H        2.827094000      5.232853000     -3.753280000
H        2.746751000      2.906172000     -4.658750000
H        3.042762000      0.970120000     -3.158220000
C        3.369819000     -0.342607000     -0.986321000
C        2.139201000     -0.913895000     -1.300319000
C        2.065544000     -2.288153000     -1.678441000
C        3.201576000     -3.051039000     -1.738449000
C        4.482568000     -2.491402000     -1.489859000
C        5.673371000     -3.259183000     -1.602209000
C        6.905440000     -2.679378000     -1.415070000
C        6.994839000     -1.293926000     -1.130130000
C        5.857470000     -0.532316000     -0.999986000
C        4.564830000     -1.111899000     -1.143103000
H        5.934363000      0.538680000     -0.814449000
H        7.974890000     -0.826064000     -1.022952000
H        7.814487000     -3.275341000     -1.505728000
H        5.588306000     -4.319039000     -1.851237000
H        3.128865000     -4.108092000     -2.001710000
H        1.095174000     -2.722816000     -1.895471000
N        0.995188000     -0.119069000     -1.189959000
C       -0.306734000     -0.460756000     -1.473800000
O       -0.655916000     -1.481840000     -2.049399000
N       -1.175007000      0.506905000     -1.027021000
C       -2.559647000      0.479011000     -1.055614000
C       -3.327564000     -0.606379000     -1.497382000
C       -4.719642000     -0.527740000     -1.435232000
C       -5.379616000      0.594787000     -0.950361000
C       -4.600272000      1.666872000     -0.510838000
C       -3.215906000      1.620830000     -0.559569000
H       -2.621665000      2.463474000     -0.202252000
C       -5.301907000      2.873549000      0.053296000
F       -6.053660000      2.553180000      1.120367000
F       -6.135862000      3.428547000     -0.843437000
F       -4.451247000      3.828706000      0.444114000
H       -6.468096000      0.633582000     -0.904561000
C       -5.513198000     -1.742496000     -1.838250000
F       -4.989140000     -2.360598000     -2.906396000
F       -6.785327000     -1.444741000     -2.136610000
F       -5.551410000     -2.654907000     -0.849137000
H       -2.837331000     -1.502247000     -1.869282000
H       -0.749020000      1.296609000     -0.520635000
H        1.121478000      0.790170000     -0.746530000
C        5.063339000     -0.229292000      2.356808000
C        4.942229000     -0.522784000      3.850933000
H        4.193388000     -1.294226000      4.057270000
H        5.911395000     -0.868053000      4.236551000
H        4.665504000      0.396853000      4.387629000
C        6.152701000      0.815629000      2.148766000
H        5.962302000      1.710409000      2.757848000
H        7.109290000      0.384309000      2.472103000
H        6.258608000      1.129792000      1.105487000
H        5.347655000     -1.151725000      1.823275000
N        0.408594000      2.373068000      0.457497000
N        0.407963000      3.553409000      0.421737000
N        0.411305000      4.703640000      0.394262000

free azide
N        0.377914000      1.448731000      1.737754000
N        1.080502000      2.368293000      1.879876000
N        1.783112000      3.287961000      2.021797000


transitions states - BINAM mediated azidation

TS-A
O        0.111916000     -4.085951000      1.135380000
O       -0.116012000     -1.984727000     -2.339699000
N        2.067184000     -2.916494000      1.304176000
N        0.025210000     -1.849383000      1.584267000
N        1.392301000     -0.827492000     -1.057388000
N       -0.808457000     -0.262839000     -0.983495000
C       -2.934556000      0.722627000     -0.559630000
C       -4.312585000      0.783415000     -0.739453000
C       -4.978600000     -0.142193000     -1.538799000
C       -4.218469000     -1.123618000     -2.170749000
C       -2.836640000     -1.197521000     -2.028888000
C       -2.178643000     -0.267726000     -1.207553000
C        0.139276000     -1.104080000     -1.533819000
C        2.587536000     -1.422511000     -1.479544000
C        2.731703000     -1.895095000     -2.814248000
C        3.919492000     -2.438192000     -3.224481000
C        5.029741000     -2.535749000     -2.341293000
C        6.262550000     -3.109674000     -2.754771000
C        7.322429000     -3.202426000     -1.885199000
C        7.189947000     -2.723924000     -0.558094000
C        6.011370000     -2.158566000     -0.130701000
C        4.896154000     -2.043627000     -1.010499000
C        3.649702000     -1.479423000     -0.589897000
C        3.479896000     -0.989440000      0.810039000
C        4.076693000      0.243702000      1.234617000
C        4.861521000      1.043500000      0.355488000
C        5.386112000      2.243216000      0.773263000
C        5.160422000      2.707688000      2.093306000
C        4.415243000      1.956071000      2.968125000
C        3.863386000      0.708635000      2.565539000
C        3.107495000     -0.086865000      3.467678000
C        2.558782000     -1.272156000      3.055727000
C        2.716794000     -1.711363000      1.711815000
C        0.703478000     -3.032904000      1.330412000
C       -1.347304000     -1.696434000      1.758153000
C       -1.771826000     -0.594942000      2.512097000
C       -3.128891000     -0.347320000      2.691101000
C       -4.095096000     -1.178408000      2.131195000
C       -3.659230000     -2.265203000      1.374259000
C       -2.306722000     -2.539280000      1.178890000
H        0.571701000     -1.028285000      1.798822000
H        1.458711000     -0.143301000     -0.308605000
H       -0.468334000      0.388693000     -0.276534000
H       -2.436435000      1.438342000      0.099610000
H       -6.060003000     -0.096537000     -1.669918000
H       -2.267437000     -1.971487000     -2.534148000
H        1.892265000     -1.809039000     -3.499380000
H        4.029235000     -2.797479000     -4.249423000
H        6.348334000     -3.478274000     -3.778971000
H        8.264374000     -3.645653000     -2.210534000
H        8.031568000     -2.805602000      0.131231000
H        5.922299000     -1.795296000      0.894652000
H        5.048716000      0.687921000     -0.658143000
H        5.981776000      2.843640000      0.083667000
H        5.579422000      3.663800000      2.409610000
H        4.235754000      2.300203000      3.988603000
H        2.968715000      0.261183000      4.492223000
H        1.978259000     -1.891811000      3.741157000
H       -1.031695000      0.059719000      2.980228000
H       -5.156688000     -0.981215000      2.273724000
H       -1.989734000     -3.385768000      0.574039000
C       -4.921877000     -2.100110000     -3.079945000
C       -5.116382000      1.842105000     -0.029563000
C       -4.680568000     -3.204278000      0.784376000
C       -3.519840000      0.868973000      3.488586000
C        2.917103000     -4.117873000      1.100941000
C        2.821379000     -5.055077000      2.301413000
H        3.938243000     -3.714450000      1.064473000
H        3.536095000     -5.881712000      2.188232000
H        1.810057000     -5.473587000      2.381073000
H        3.058526000     -4.519664000      3.231660000
C        0.300870000      3.370735000     -0.026219000
C        0.090795000      2.998565000     -1.446412000
H       -0.749774000      2.297003000     -1.524356000
H       -0.626528000      3.332630000      0.545981000
N       -0.439393000      4.360215000     -1.555339000
C       -1.879637000      4.506015000     -1.673898000
H       -2.166015000      5.526310000     -1.390748000
H       -2.214697000      4.310864000     -2.706939000
H       -2.389428000      3.804569000     -1.001811000
C        1.347323000      4.192057000      0.597780000
C        2.613552000      4.454230000      0.042616000
C        1.026736000      4.759032000      1.845081000
C        3.516892000      5.270416000      0.713899000
H        2.899252000      4.030640000     -0.918167000
C        1.942366000      5.562442000      2.521343000
H        0.042123000      4.577788000      2.278385000
C        3.188092000      5.822529000      1.954189000
H        4.491983000      5.470329000      0.267596000
H        1.675079000      5.993124000      3.486718000
H        3.905339000      6.457756000      2.476087000
C        1.151995000      2.555294000     -2.417169000
C        0.873717000      2.687189000     -3.783784000
C        2.338132000      1.935504000     -2.016334000
C        1.780714000      2.230992000     -4.737044000
H       -0.066160000      3.144592000     -4.101961000
C        3.244858000      1.476003000     -2.973700000
H        2.552275000      1.808216000     -0.952499000
C        2.971267000      1.624420000     -4.332104000
H        1.554635000      2.342996000     -5.798136000
H        4.165700000      0.983755000     -2.656279000
H        3.681988000      1.260594000     -5.075305000
C        0.343017000      5.403546000     -2.190285000
H        0.139294000      5.448179000     -3.272978000
H        0.083920000      6.369942000     -1.737731000
H        1.413518000      5.224475000     -2.052675000
F       -4.923400000     -4.245545000      1.599819000
F       -5.856310000     -2.598849000      0.570797000
F       -4.278771000     -3.720507000     -0.386119000
F       -3.295438000      2.001872000      2.795618000
F       -2.805988000      0.972672000      4.620277000
F       -4.811034000      0.863976000      3.832154000
F       -6.157076000      2.252840000     -0.765968000
F       -5.622487000      1.392647000      1.131960000
F       -4.382192000      2.925319000      0.260157000
F       -5.208152000     -1.539771000     -4.269787000
F       -4.187507000     -3.188785000     -3.330727000
F       -6.088019000     -2.512066000     -2.562734000
C        2.657057000     -4.823020000     -0.225525000
H        2.712877000     -4.114953000     -1.063858000
H        3.427035000     -5.593176000     -0.374014000
H        1.672569000     -5.304499000     -0.232324000
N        0.665930000      1.939341000      3.153862000
N        0.717539000      1.684063000      2.043689000
N        0.763273000      1.453438000      0.872440000


TS-B
O       -0.091003000     -3.826994000      1.546695000
O       -0.113330000     -2.099393000     -2.212347000
N        1.863804000     -2.674725000      1.751891000
N       -0.183977000     -1.554632000      1.702694000
N        1.447911000     -0.992068000     -0.943514000
N       -0.639500000     -0.121280000     -1.165520000
C       -2.660699000     -0.829784000     -2.377304000
C       -4.041046000     -0.710351000     -2.527486000
C       -4.792577000      0.171413000     -1.758656000
C       -4.120964000      0.960773000     -0.824477000
C       -2.746429000      0.868519000     -0.654213000
C       -2.005194000     -0.046635000     -1.419002000
C        0.206698000     -1.157581000     -1.504245000
C        2.600789000     -1.742023000     -1.194243000
C        2.755579000     -2.476666000     -2.403540000
C        3.912103000     -3.171925000     -2.638365000
C        4.975623000     -3.177931000     -1.695797000
C        6.170017000     -3.913315000     -1.925815000
C        7.182454000     -3.919602000     -0.997119000
C        7.037818000     -3.187535000      0.207816000
C        5.896321000     -2.461927000      0.455762000
C        4.830762000     -2.431119000     -0.490486000
C        3.621401000     -1.705571000     -0.253789000
C        3.423835000     -0.952789000      1.019710000
C        4.121845000      0.274253000      1.269573000
C        5.038918000      0.825848000      0.330003000
C        5.718326000      1.988494000      0.610556000
C        5.503168000      2.674896000      1.832355000
C        4.605848000      2.180756000      2.749711000
C        3.901387000      0.971055000      2.496079000
C        3.001068000      0.428959000      3.451924000
C        2.348069000     -0.750353000      3.203839000
C        2.545299000     -1.438412000      1.975939000
C        0.501975000     -2.763785000      1.664477000
C       -1.580852000     -1.459651000      1.742174000
C       -2.404212000     -2.256669000      0.933688000
C       -3.785827000     -2.100501000      1.004111000
C       -4.378279000     -1.166435000      1.855882000
C       -3.546796000     -0.372230000      2.638686000
C       -2.160883000     -0.512067000      2.590490000
H        0.319605000     -0.732566000      2.000311000
H        1.527477000     -0.273443000     -0.229605000
H       -0.274198000      0.559529000     -0.498321000
H       -2.097300000     -1.536180000     -2.979122000
H       -5.875476000      0.233755000     -1.870742000
H       -2.238925000      1.491738000      0.086871000
H        1.948980000     -2.476373000     -3.131965000
H        4.028988000     -3.733841000     -3.566876000
H        6.263834000     -4.476676000     -2.856469000
H        8.094979000     -4.488107000     -1.180476000
H        7.840764000     -3.200785000      0.946306000
H        5.798165000     -1.904258000      1.388818000
H        5.195021000      0.316815000     -0.623033000
H        6.421320000      2.392110000     -0.119439000
H        6.048159000      3.597209000      2.038999000
H        4.427703000      2.701047000      3.692880000
H        2.846266000      0.957029000      4.394084000
H        1.673290000     -1.183095000      3.944918000
H       -1.958113000     -2.979030000      0.251824000
H       -5.462052000     -1.060752000      1.904070000
H       -1.524154000      0.108277000      3.224311000
C       -4.929276000      1.918086000      0.010495000
C       -4.738215000     -1.535274000     -3.579113000
C       -4.135905000      0.586603000      3.641056000
C       -4.673643000     -3.005413000      0.188324000
C        2.678476000     -3.915164000      1.857134000
C        2.435093000     -4.599948000      3.198700000
H        3.713979000     -3.550101000      1.844335000
H        1.399990000     -4.959657000      3.261706000
H        2.621413000     -3.905326000      4.029975000
H        3.111449000     -5.458705000      3.308800000
C        2.604348000      3.532138000     -0.300497000
C        1.203737000      3.516821000      0.183111000
H        1.145817000      3.782510000      1.240000000
H        3.271076000      3.234845000      0.519951000
N        2.410079000      4.983528000     -0.260505000
C        3.051346000      5.709508000      0.820593000
H        2.967018000      5.140995000      1.756514000
H        4.121060000      5.875804000      0.606894000
H        2.556254000      6.679461000      0.953009000
C        3.127350000      2.908805000     -1.562271000
C        2.571191000      1.745761000     -2.091632000
C        4.299788000      3.425117000     -2.126143000
C        3.171784000      1.100137000     -3.173419000
H        1.658863000      1.344896000     -1.656036000
C        4.897688000      2.787598000     -3.210880000
H        4.760122000      4.319158000     -1.698445000
C        4.337551000      1.619598000     -3.734602000
H        2.724039000      0.188898000     -3.574096000
H        5.810797000      3.198008000     -3.644195000
H        4.810128000      1.117281000     -4.579666000
C       -0.061197000      3.716747000     -0.551997000
C       -1.140903000      4.225854000      0.190777000
C       -0.254019000      3.423165000     -1.912220000
C       -2.378759000      4.443139000     -0.409755000
H       -1.000127000      4.461728000      1.247797000
C       -1.495438000      3.635626000     -2.507090000
H        0.563180000      3.037422000     -2.518405000
C       -2.558407000      4.147320000     -1.761321000
H       -3.204917000      4.842709000      0.179499000
H       -1.630224000      3.402900000     -3.563961000
H       -3.526956000      4.314905000     -2.234028000
C        2.194365000      5.731003000     -1.484607000
H        1.560830000      6.600956000     -1.265410000
H        3.148405000      6.080546000     -1.912250000
H        1.692103000      5.107754000     -2.231720000
F       -4.159031000      0.045757000      4.873985000
F       -3.424162000      1.717870000      3.737589000
F       -5.396070000      0.924546000      3.345639000
F       -4.094796000     -3.395846000     -0.955480000
F       -5.834162000     -2.415871000     -0.130905000
F       -4.984617000     -4.126361000      0.863793000
F       -4.052249000     -2.637660000     -3.902571000
F       -5.958488000     -1.924697000     -3.184311000
F       -4.908474000     -0.837042000     -4.717671000
F       -5.322399000      2.994745000     -0.693353000
F       -6.049891000      1.341798000      0.472033000
F       -4.247952000      2.371236000      1.070050000
C        2.516228000     -4.862688000      0.673185000
H        3.313720000     -5.618289000      0.716469000
H        1.546110000     -5.370993000      0.700242000
H        2.607151000     -4.323186000     -0.279394000
N        0.097791000      1.942473000      2.941393000
N        0.482202000      1.706807000      1.891839000
N        0.895579000      1.516511000      0.789129000

TS-C
O        2.488300000     -3.278575000      2.254843000
O        1.181046000     -2.663484000     -1.856696000
N        3.556540000     -1.306514000      1.845890000
N        1.236186000     -1.403547000      1.909388000
N        2.040825000     -0.668345000     -1.110366000
N       -0.202786000     -1.039033000     -1.017252000
C       -2.560771000     -0.814101000     -0.866598000
C       -3.849470000     -1.285849000     -1.071947000
C       -4.080579000     -2.557526000     -1.597816000
C       -2.977124000     -3.336501000     -1.927923000
C       -1.669341000     -2.884199000     -1.753266000
C       -1.453241000     -1.605649000     -1.218418000
C        1.023092000     -1.554035000     -1.370494000
C        3.401093000     -0.853221000     -1.395078000
C        3.820357000     -1.690060000     -2.468059000
C        5.154037000     -1.827527000     -2.750132000
C        6.143800000     -1.133090000     -2.003640000
C        7.529561000     -1.273506000     -2.287539000
C        8.470458000     -0.593730000     -1.552499000
C        8.060412000      0.260956000     -0.498583000
C        6.727015000      0.419046000     -0.202593000
C        5.727699000     -0.275111000     -0.944992000
C        4.335921000     -0.155433000     -0.642651000
C        3.879989000      0.695748000      0.494498000
C        3.816150000      2.120985000      0.354656000
C        4.243042000      2.779337000     -0.835119000
C        4.162019000      4.147563000     -0.947884000
C        3.629688000      4.927116000      0.110622000
C        3.212264000      4.319130000      1.271278000
C        3.313034000      2.909025000      1.430710000
C        2.938341000      2.270531000      2.644776000
C        3.040787000      0.910066000      2.776032000
C        3.489706000      0.112143000      1.687965000
C        2.438268000     -2.077143000      2.020843000
C       -0.028122000     -1.986304000      1.976236000
C       -1.086484000     -1.191626000      2.429902000
C       -2.385690000     -1.693183000      2.442149000
C       -2.667324000     -2.985552000      2.011586000
C       -1.600827000     -3.769222000      1.568009000
C       -0.292793000     -3.294570000      1.545704000
H        1.234204000     -0.398052000      1.784706000
H        1.797906000      0.161087000     -0.577322000
H       -0.203444000     -0.124108000     -0.573133000
H       -2.397108000      0.181236000     -0.448748000
H       -5.095328000     -2.922240000     -1.759196000
H       -0.824101000     -3.509508000     -2.026585000
H        3.071406000     -2.214107000     -3.055130000
H        5.471071000     -2.472994000     -3.571379000
H        7.830542000     -1.935288000     -3.102244000
H        9.531855000     -0.708164000     -1.775879000
H        8.811052000      0.798575000      0.082582000
H        6.423893000      1.080346000      0.611535000
H        4.639825000      2.183432000     -1.658455000
H        4.498145000      4.637634000     -1.862635000
H        3.559186000      6.010539000      0.002427000
H        2.807740000      4.909043000      2.096217000
H        2.577438000      2.881897000      3.473572000
H        2.768786000      0.412783000      3.708616000
H       -0.882970000     -0.177295000      2.776619000
H       -3.685960000     -3.372863000      2.018685000
H        0.519479000     -3.917270000      1.178436000
C       -3.203822000     -4.677627000     -2.578118000
C       -5.037862000     -0.420941000     -0.742558000
C       -1.872253000     -5.186784000      1.135800000
C       -3.480136000     -0.782424000      2.929995000
C        4.903242000     -1.911705000      2.003570000
C        5.166831000     -2.274092000      3.462168000
H        5.589871000     -1.101162000      1.726660000
H        5.026221000     -1.398633000      4.111832000
H        6.200611000     -2.627796000      3.578733000
H        4.485071000     -3.070494000      3.786602000
C       -0.397815000      4.532732000     -0.235163000
C       -1.457045000      5.471439000      0.204599000
H       -1.100667000      6.032556000      1.077857000
H        0.603353000      4.911325000     -0.032900000
N       -1.099441000      6.211625000     -1.007261000
C       -0.311272000      7.419271000     -0.851678000
H       -0.946719000      8.278127000     -0.575324000
H        0.447923000      7.277715000     -0.071313000
H        0.200128000      7.643620000     -1.796296000
C       -0.450143000      3.473518000     -1.249634000
C       -1.619726000      2.848683000     -1.717822000
C        0.792384000      3.023757000     -1.727562000
C       -1.535979000      1.829775000     -2.664951000
H       -2.599982000      3.155567000     -1.354629000
C        0.874143000      2.001992000     -2.670048000
H        1.704430000      3.486017000     -1.346078000
C       -0.293914000      1.403796000     -3.142977000
H       -2.451054000      1.361350000     -3.030447000
H        1.850495000      1.672381000     -3.029605000
H       -0.239723000      0.599892000     -3.878994000
C       -2.903338000      5.111158000      0.428883000
C       -3.286895000      3.871350000      0.950590000
C       -3.877868000      6.091527000      0.207557000
C       -4.630660000      3.610371000      1.223275000
H       -2.530236000      3.109903000      1.146145000
C       -5.219450000      5.827790000      0.476074000
H       -3.582803000      7.072541000     -0.170843000
C       -5.599298000      4.584014000      0.982415000
H       -4.917567000      2.637778000      1.624506000
H       -5.969635000      6.598465000      0.293940000
H       -6.649034000      4.375978000      1.193677000
C       -1.900688000      6.134931000     -2.212446000
H       -2.583707000      6.996705000     -2.291765000
H       -1.237076000      6.128668000     -3.088717000
H       -2.504352000      5.222808000     -2.221025000
F       -1.914694000     -6.025221000      2.187033000
F       -3.053500000     -5.302937000      0.508764000
F       -0.932028000     -5.653814000      0.306413000
F       -4.657438000     -1.404138000      3.037370000
F       -3.655319000      0.264976000      2.100689000
F       -3.193898000     -0.261332000      4.134319000
F       -5.685765000     -0.850029000      0.352587000
F       -4.696108000      0.855639000     -0.528502000
F       -5.937697000     -0.425853000     -1.740168000
F       -4.336925000     -5.257122000     -2.158705000
F       -3.307404000     -4.558261000     -3.915871000
F       -2.204182000     -5.535902000     -2.346855000
C        5.162498000     -3.074329000      1.049855000
H        6.240534000     -3.290864000      1.039475000
H        4.624025000     -3.974762000      1.366055000
H        4.854207000     -2.819353000      0.026144000
N        0.397193000      1.212830000      0.773882000
N        0.146149000      2.272254000      1.163452000
N       -0.113930000      3.355656000      1.517277000

minor13
O        0.559422000     -4.077318000      1.700182000
O       -0.024166000     -2.563187000     -1.969026000
N        2.443006000     -2.800966000      1.535465000
N        0.365430000     -1.804746000      1.825072000
N        1.479981000     -1.082745000     -1.076940000
N       -0.751939000     -0.656401000     -0.922305000
C       -2.904884000      0.301387000     -0.573602000
C       -4.289263000      0.266187000     -0.697852000
C       -4.938278000     -0.810422000     -1.298247000
C       -4.154789000     -1.849841000     -1.793040000
C       -2.766279000     -1.838839000     -1.699826000
C       -2.128705000     -0.754150000     -1.078223000
C        0.218784000     -1.523671000     -1.376138000
C        2.670542000     -1.692018000     -1.495582000
C        2.741503000     -2.346581000     -2.757479000
C        3.914652000     -2.922508000     -3.166200000
C        5.081766000     -2.870746000     -2.355516000
C        6.300340000     -3.476945000     -2.765274000
C        7.417694000     -3.419917000     -1.967550000
C        7.360194000     -2.751073000     -0.719744000
C        6.196761000     -2.150822000     -0.298758000
C        5.022121000     -2.190381000     -1.104843000
C        3.788574000     -1.599229000     -0.682860000
C        3.702686000     -0.914820000      0.640271000
C        4.291931000      0.377954000      0.826239000
C        4.925591000      1.073372000     -0.242270000
C        5.458688000      2.326346000     -0.048565000
C        5.400989000      2.942320000      1.226076000
C        4.802452000      2.291916000      2.278725000
C        4.228852000      1.002951000      2.105772000
C        3.590872000      0.324992000      3.179649000
C        3.021909000     -0.905823000      2.984457000
C        3.059797000     -1.523317000      1.704216000
C        1.093537000     -2.975419000      1.689982000
C       -1.011413000     -1.705505000      2.010668000
C       -1.496560000     -0.531605000      2.607247000
C       -2.863496000     -0.348444000      2.790062000
C       -3.782550000     -1.314304000      2.385781000
C       -3.289654000     -2.472037000      1.788456000
C       -1.925543000     -2.684531000      1.595052000
H        0.862836000     -0.923382000      1.847737000
H        1.564252000     -0.295127000     -0.440984000
H       -0.417916000      0.187137000     -0.477050000
H       -2.417904000      1.146446000     -0.076889000
H       -6.025034000     -0.833612000     -1.385602000
H       -2.177652000     -2.662015000     -2.092062000
H        1.854851000     -2.382024000     -3.386060000
H        3.967220000     -3.425994000     -4.133270000
H        6.328810000     -3.991390000     -3.727949000
H        8.348269000     -3.889208000     -2.289071000
H        8.248054000     -2.712893000     -0.086966000
H        6.166027000     -1.640706000      0.665629000
H        4.985558000      0.597165000     -1.222215000
H        5.936334000      2.847783000     -0.879258000
H        5.833443000      3.934104000      1.367068000
H        4.754440000      2.756196000      3.266130000
H        3.561335000      0.798445000      4.162533000
H        2.528497000     -1.434072000      3.802015000
H       -0.789591000      0.224673000      2.953798000
H       -4.851792000     -1.169788000      2.535430000
H       -1.566027000     -3.593577000      1.118625000
C       -4.844094000     -2.989726000     -2.499620000
C       -5.119843000      1.392996000     -0.141903000
C       -4.252002000     -3.562945000      1.393759000
C       -3.343112000      0.928961000      3.430196000
C        3.339668000     -3.980812000      1.435883000
C        3.390846000     -4.737062000      2.760430000
H        4.331134000     -3.543199000      1.257558000
H        3.670439000     -4.062333000      3.581991000
H        4.139577000     -5.539177000      2.704028000
H        2.413952000     -5.183481000      2.984925000
C       -0.428272000      5.125150000     -0.442069000
C       -0.777220000      3.738267000     -0.846075000
H       -1.852975000      3.572045000     -0.848162000
H       -1.187345000      5.495835000      0.258334000
N       -0.853522000      5.448118000     -1.802433000
C       -2.144237000      6.081460000     -1.993049000
H       -2.867583000      5.695489000     -1.263184000
H       -2.072285000      7.175771000     -1.875673000
H       -2.514530000      5.854331000     -3.001064000
C        0.922934000      5.608237000      0.024103000
C        1.662091000      4.909297000      0.985207000
C        1.385178000      6.855095000     -0.412435000
C        2.853384000      5.439943000      1.479722000
H        1.304088000      3.951119000      1.362366000
C        2.580198000      7.380435000      0.077082000
H        0.801274000      7.427700000     -1.134610000
C        3.320596000      6.672018000      1.022842000
H        3.415279000      4.883286000      2.229876000
H        2.928682000      8.350968000     -0.278559000
H        4.254338000      7.082543000      1.409599000
C       -0.003531000      2.832223000     -1.712099000
C       -0.719612000      2.084332000     -2.662047000
C        1.393230000      2.688626000     -1.640077000
C       -0.056865000      1.227406000     -3.536490000
H       -1.805570000      2.190360000     -2.719692000
C        2.052216000      1.832415000     -2.521044000
H        1.969250000      3.252570000     -0.905985000
C        1.332145000      1.103780000     -3.468544000
H       -0.625414000      0.655255000     -4.270941000
H        3.136426000      1.731408000     -2.459656000
H        1.855376000      0.431947000     -4.150868000
C        0.085574000      5.576660000     -2.900645000
H        0.199077000      6.632068000     -3.195277000
H        1.069247000      5.189312000     -2.617998000
H       -0.282533000      5.005363000     -3.766156000
F       -4.353777000     -4.500440000      2.353094000
F       -5.488088000     -3.093440000      1.180806000
F       -3.868619000     -4.200659000      0.277860000
F       -2.531862000      1.320710000      4.425759000
F       -4.572513000      0.802264000      3.946324000
F       -3.389013000      1.944455000      2.554498000
F       -4.423446000      2.532067000     -0.034169000
F       -6.185196000      1.652305000     -0.914651000
F       -5.599093000      1.104110000      1.080932000
F       -4.046674000     -4.049110000     -2.669968000
F       -5.930428000     -3.407296000     -1.833577000
F       -5.267401000     -2.619743000     -3.723198000
C        3.020340000     -4.882963000      0.248630000
H        2.076833000     -5.419398000      0.400430000
H        2.952184000     -4.299320000     -0.680118000
H        3.829740000     -5.617895000      0.133982000
N        0.997097000      1.143633000      1.034229000
N        0.118421000      1.895607000      1.007367000
N       -0.770348000      2.661814000      0.954241000

minor58
O       -1.215410000     -4.274695000      1.070734000
O       -0.865886000     -1.785157000     -2.448434000
N        0.972452000     -3.659834000      1.260503000
N       -0.725690000     -2.122344000      1.652745000
N        0.871327000     -1.321791000     -1.018552000
N       -1.088101000     -0.186904000     -0.819739000
C       -2.741144000      1.467715000     -0.396240000
C       -3.989529000      2.032572000     -0.621787000
C       -4.885835000      1.474129000     -1.532052000
C       -4.489105000      0.330204000     -2.216183000
C       -3.240247000     -0.257171000     -2.019910000
C       -2.348839000      0.316583000     -1.100578000
C       -0.395789000     -1.155817000     -1.512501000
C        1.848308000     -2.201364000     -1.496503000
C        1.850165000     -2.635267000     -2.852771000
C        2.828740000     -3.482339000     -3.301051000
C        3.860930000     -3.940981000     -2.438963000
C        4.870291000     -4.832485000     -2.894050000
C        5.856067000     -5.272185000     -2.044218000
C        5.869898000     -4.835767000     -0.695969000
C        4.909807000     -3.969461000     -0.228444000
C        3.875900000     -3.492271000     -1.086399000
C        2.848671000     -2.609370000     -0.624972000
C        2.839269000     -2.159954000      0.799106000
C        3.786756000     -1.187547000      1.260007000
C        4.750488000     -0.605044000      0.387814000
C        5.666237000      0.305347000      0.860141000
C        5.662056000      0.690362000      2.224415000
C        4.733538000      0.159495000      3.085726000
C        3.779553000     -0.791343000      2.629837000
C        2.835828000     -1.375237000      3.517600000
C        1.940880000     -2.309009000      3.065218000
C        1.928343000     -2.692004000      1.696599000
C       -0.374343000     -3.417812000      1.312499000
C       -2.022665000     -1.623654000      1.748859000
C       -2.223706000     -0.507909000      2.569369000
C       -3.484370000      0.077426000      2.664534000
C       -4.569155000     -0.419512000      1.949842000
C       -4.354567000     -1.532102000      1.133857000
C       -3.108058000     -2.140601000      1.024089000
H        0.001258000     -1.461907000      1.897275000
H        1.106882000     -0.801403000     -0.178150000
H       -0.577628000      0.287846000     -0.080561000
H       -2.057707000      1.916252000      0.328544000
H       -5.865033000      1.920862000     -1.701927000
H       -2.954965000     -1.152870000     -2.564867000
H        1.065558000     -2.289788000     -3.519816000
H        2.825795000     -3.814047000     -4.341051000
H        4.842977000     -5.162500000     -3.934551000
H        6.626063000     -5.957353000     -2.400853000
H        6.650671000     -5.191629000     -0.022153000
H        4.932961000     -3.643748000      0.812923000
H        4.760162000     -0.898994000     -0.662701000
H        6.402700000      0.733082000      0.177149000
H        6.396662000      1.409780000      2.590251000
H        4.718266000      0.451470000      4.137495000
H        2.846005000     -1.082136000      4.568804000
H        1.221691000     -2.773002000      3.742138000
H       -1.384046000     -0.105419000      3.138960000
H       -5.552757000      0.044718000      2.024217000
H       -2.962560000     -2.997232000      0.371333000
C       -5.410420000     -0.271823000     -3.246541000
C       -4.413545000      3.249129000      0.157496000
C       -5.527019000     -2.112104000      0.384803000
C       -3.630324000      1.278525000      3.560652000
C        1.472565000     -5.032369000      0.990675000
C        1.139782000     -5.968240000      2.149218000
H        2.563674000     -4.911833000      0.955266000
H        1.513316000     -5.558922000      3.098606000
H        1.612388000     -6.946706000      1.986661000
H        0.054581000     -6.111233000      2.226839000
C        2.587600000      4.735941000      0.299218000
C        1.718214000      3.551433000      0.092798000
H        0.741988000      3.665240000      0.566019000
H        2.335480000      5.216805000      1.252322000
N        1.725429000      5.284736000     -0.750275000
C        0.712144000      6.253002000     -0.372970000
H        0.288813000      5.993903000      0.605876000
H        1.135793000      7.269527000     -0.319246000
H       -0.095488000      6.239906000     -1.116165000
C        4.080288000      4.783927000      0.104722000
C        4.913092000      3.776427000      0.603266000
C        4.654308000      5.922598000     -0.472453000
C        6.298511000      3.894493000      0.486889000
H        4.473402000      2.904919000      1.091869000
C        6.038693000      6.036702000     -0.587696000
H        4.015543000      6.733626000     -0.826119000
C        6.865480000      5.018263000     -0.113827000
H        6.943071000      3.104002000      0.875083000
H        6.471515000      6.927324000     -1.045191000
H        7.949094000      5.104287000     -0.203624000
C        1.767710000      2.590903000     -1.037295000
C        0.595592000      2.416229000     -1.785363000
C        2.921181000      1.876616000     -1.395180000
C        0.582723000      1.579364000     -2.900735000
H       -0.306723000      2.966600000     -1.505371000
C        2.900727000      1.028749000     -2.500299000
H        3.829198000      1.975164000     -0.802004000
C        1.737954000      0.888724000     -3.262484000
H       -0.336078000      1.459995000     -3.477933000
H        3.799938000      0.472844000     -2.771211000
H        1.731559000      0.229308000     -4.131658000
C        2.136544000      5.311727000     -2.142195000
H        2.948636000      4.598662000     -2.318102000
H        1.281038000      5.033841000     -2.774849000
H        2.480677000      6.317133000     -2.431418000
F       -6.300617000     -1.157330000     -0.157398000
F       -5.147295000     -2.925774000     -0.605957000
F       -6.324035000     -2.829590000      1.197076000
F       -3.085908000      1.063383000      4.769647000
F       -4.906622000      1.621356000      3.757853000
F       -3.000935000      2.353840000      3.051178000
F       -5.163789000      2.917081000      1.222867000
F       -3.368583000      3.949642000      0.616376000
F       -5.155189000      4.083529000     -0.585553000
F       -5.346754000     -1.609043000     -3.264726000
F       -6.690002000      0.064572000     -3.038727000
F       -5.097030000      0.144353000     -4.487828000
C        1.031735000     -5.582855000     -0.361361000
H        1.247797000     -4.866331000     -1.165986000
H        1.589547000     -6.507718000     -0.566263000
H       -0.040313000     -5.809835000     -0.366833000
N        0.768141000      0.514900000      1.433633000
N        1.519862000      1.384721000      1.563437000
N        2.264100000      2.283452000      1.656350000

major31
O       -0.545023000     -4.315087000     -1.926547000
O        0.606525000     -2.245051000      2.138051000
N       -2.394257000     -3.000004000     -1.739301000
N       -0.292766000     -2.051153000     -2.048614000
N       -1.122783000     -1.366663000      0.899269000
N        0.947891000     -0.447946000      0.756470000
C        2.830274000      0.935188000      0.340810000
C        4.176002000      1.246963000      0.477238000
C        5.042307000      0.411070000      1.180912000
C        4.510696000     -0.737075000      1.762213000
C        3.159369000     -1.063681000      1.663558000
C        2.303166000     -0.222109000      0.936844000
C        0.175962000     -1.428294000      1.338073000
C       -2.234517000     -2.057427000      1.391152000
C       -2.175003000     -2.825238000      2.589747000
C       -3.295934000     -3.465768000      3.050135000
C       -4.536155000     -3.378992000      2.364299000
C       -5.698274000     -4.050744000      2.832430000
C       -6.886471000     -3.959387000      2.149172000
C       -6.959611000     -3.186569000      0.962901000
C       -5.853101000     -2.523474000      0.487330000
C       -4.605298000     -2.599508000      1.173455000
C       -3.431103000     -1.942199000      0.692683000
C       -3.489264000     -1.160372000     -0.577509000
C       -4.077964000      0.145692000     -0.601139000
C       -4.601119000      0.757082000      0.575456000
C       -5.132928000      2.023939000      0.530189000
C       -5.190073000      2.739111000     -0.693306000
C       -4.710195000      2.167886000     -1.845355000
C       -4.140319000      0.864724000     -1.830264000
C       -3.622884000      0.268822000     -3.011807000
C       -3.061622000     -0.982364000     -2.974613000
C       -2.980602000     -1.696135000     -1.749367000
C       -1.053052000     -3.200477000     -1.904796000
C        1.099065000     -1.999569000     -2.012846000
C        1.723793000     -0.904509000     -2.625402000
C        3.103496000     -0.751911000     -2.544932000
C        3.900065000     -1.676029000     -1.872204000
C        3.265686000     -2.758211000     -1.267354000
C        1.884889000     -2.936677000     -1.328429000
H       -0.752478000     -1.153240000     -2.138233000
H       -1.314938000     -0.673242000      0.182356000
H        0.472293000      0.196983000      0.129211000
H        2.167971000      1.587639000     -0.231104000
H        6.099919000      0.656477000      1.282225000
H        2.769631000     -1.961467000      2.133986000
H       -1.234215000     -2.898493000      3.126357000
H       -3.242204000     -4.055349000      3.967327000
H       -5.625067000     -4.643046000      3.746844000
H       -7.773457000     -4.478909000      2.513711000
H       -7.904568000     -3.117797000      0.421924000
H       -5.924455000     -1.932895000     -0.427869000
H       -4.578470000      0.203042000      1.515230000
H       -5.519078000      2.484138000      1.441430000
H       -5.607747000      3.747181000     -0.711399000
H       -4.742766000      2.710716000     -2.791809000
H       -3.683574000      0.820982000     -3.951396000
H       -2.666656000     -1.450684000     -3.877812000
H        1.115431000     -0.168712000     -3.151532000
H        4.979865000     -1.545148000     -1.803925000
H        1.412958000     -3.779720000     -0.828717000
C        5.424615000     -1.608557000      2.586478000
C        4.695465000      2.559526000     -0.047703000
C        4.090035000     -3.785458000     -0.535688000
C        3.747327000      0.417568000     -3.240125000
C       -3.321123000     -4.158918000     -1.691570000
C       -3.423556000     -4.822022000     -3.061743000
H       -4.293757000     -3.705727000     -1.457115000
H       -4.174208000     -5.624001000     -3.035479000
H       -2.456764000     -5.257505000     -3.345901000
H       -3.723662000     -4.092405000     -3.826943000
C       -0.929227000      4.471345000     -0.544311000
C        0.095462000      3.802790000      0.292855000
H        0.861851000      3.361921000     -0.359616000
H       -0.505007000      4.870051000     -1.462665000
N        0.494475000      5.175347000      0.621151000
C        1.702368000      5.676128000     -0.014025000
H        1.737909000      5.358782000     -1.064084000
H        1.701201000      6.772425000      0.019728000
H        2.603699000      5.299726000      0.498950000
C       -2.221480000      5.077510000     -0.168951000
C       -2.885905000      4.898910000      1.054742000
C       -2.817922000      5.892762000     -1.146428000
C       -4.104909000      5.531901000      1.291916000
H       -2.464640000      4.268433000      1.834640000
C       -4.040904000      6.511980000     -0.913115000
H       -2.312029000      6.032404000     -2.103843000
C       -4.686209000      6.336474000      0.312680000
H       -4.604315000      5.388645000      2.250935000
H       -4.488298000      7.138561000     -1.685396000
H       -5.642430000      6.825887000      0.503281000
C       -0.190708000      2.844906000      1.418688000
C        0.817154000      2.632483000      2.368092000
C       -1.375776000      2.105562000      1.498586000
C        0.635407000      1.711781000      3.397931000
H        1.757684000      3.184693000      2.292093000
C       -1.561823000      1.196366000      2.540952000
H       -2.164644000      2.244130000      0.754273000
C       -0.559599000      0.995590000      3.489776000
H        1.429740000      1.551217000      4.127996000
H       -2.493333000      0.631149000      2.601132000
H       -0.707791000      0.275932000      4.296504000
C        0.215698000      5.731325000      1.931874000
H        0.121882000      6.821375000      1.841475000
H       -0.717458000      5.329366000      2.336488000
H        1.025703000      5.499176000      2.643180000
F        3.452119000     -4.272353000      0.537552000
F        4.383142000     -4.838353000     -1.319185000
F        5.258533000     -3.283041000     -0.111406000
F        4.073099000      0.125861000     -4.511494000
F        4.879025000      0.802407000     -2.632320000
F        2.936109000      1.483823000     -3.286412000
F        4.733532000      3.486628000      0.930438000
F        5.941554000      2.460985000     -0.525103000
F        3.925994000      3.065271000     -1.020498000
F        5.638144000     -1.074933000      3.804398000
F        4.928801000     -2.834219000      2.784158000
F        6.630777000     -1.748161000      2.017391000
C       -3.003313000     -5.155253000     -0.579493000
H       -2.792170000     -4.637117000      0.366342000
H       -3.877449000     -5.804732000     -0.426875000
H       -2.140508000     -5.778636000     -0.838998000
N       -0.706693000      0.853757000     -1.324136000
N       -1.166370000      1.891430000     -1.562329000
N       -1.642218000      2.932624000     -1.798820000

major69
O        1.296588000     -4.058389000      1.774280000
O        0.583508000     -2.745291000     -2.064539000
N        2.862400000     -2.405177000      1.725138000
N        0.590249000     -1.893406000      1.883056000
N        1.695308000     -1.077538000     -0.946664000
N       -0.576506000     -1.104218000     -0.954424000
C       -2.890992000     -0.589647000     -0.781267000
C       -4.230230000     -0.900483000     -0.986181000
C       -4.612786000     -2.093327000     -1.596162000
C       -3.608211000     -2.963369000     -2.012994000
C       -2.258306000     -2.676098000     -1.833870000
C       -1.888991000     -1.476925000     -1.204473000
C        0.572312000     -1.731096000     -1.382818000
C        3.019261000     -1.334702000     -1.317246000
C        3.326145000     -1.970914000     -2.552902000
C        4.631565000     -2.144314000     -2.927765000
C        5.701513000     -1.677378000     -2.117456000
C        7.056676000     -1.839426000     -2.515680000
C        8.082286000     -1.376418000     -1.728257000
C        7.789231000     -0.729862000     -0.501949000
C        6.488313000     -0.560580000     -0.090407000
C        5.400245000     -1.029679000     -0.883835000
C        4.032987000     -0.887217000     -0.480116000
C        3.693109000     -0.261466000      0.832335000
C        3.899341000      1.148583000      1.024346000
C        4.405538000      1.982938000     -0.014422000
C        4.602311000      3.328984000      0.191915000
C        4.295310000      3.918789000      1.444139000
C        3.791959000      3.143217000      2.460292000
C        3.585882000      1.747805000      2.278590000
C        3.080994000      0.933090000      3.327853000
C        2.887263000     -0.408036000      3.130489000
C        3.167021000     -1.013440000      1.873135000
C        1.567151000     -2.862958000      1.789890000
C       -0.782512000     -2.106415000      1.984853000
C       -1.545765000     -1.061226000      2.524344000
C       -2.928977000     -1.170175000      2.611450000
C       -3.594275000     -2.313338000      2.175438000
C       -2.825590000     -3.346709000      1.643400000
C       -1.437144000     -3.264202000      1.540294000
H        0.866136000     -0.919948000      1.914040000
H        1.551881000     -0.312887000     -0.293361000
H       -0.453467000     -0.245820000     -0.422782000
H       -2.610770000      0.346663000     -0.293446000
H       -5.665199000     -2.332849000     -1.751541000
H       -1.494472000     -3.372356000     -2.165460000
H        2.514111000     -2.310960000     -3.189823000
H        4.864472000     -2.633394000     -3.875472000
H        7.263986000     -2.339377000     -3.464008000
H        9.119202000     -1.503455000     -2.041557000
H        8.604687000     -0.362833000      0.123002000
H        6.283203000     -0.061942000      0.857819000
H        4.648091000      1.540495000     -0.981408000
H        4.999376000      3.946454000     -0.615935000
H        4.461951000      4.986068000      1.599392000
H        3.544706000      3.584613000      3.427510000
H        2.859917000      1.388810000      4.294505000
H        2.505285000     -1.041730000      3.932531000
H       -1.041449000     -0.162087000      2.881375000
H       -4.678029000     -2.395071000      2.247725000
H       -0.862234000     -4.079853000      1.108238000
C       -4.010600000     -4.227429000     -2.729643000
C       -5.297056000      0.049813000     -0.509857000
C       -3.504127000     -4.623246000      1.217355000
C       -3.690596000      0.001709000      3.171076000
C        3.911099000     -3.459834000      1.791634000
C        4.120879000     -4.143577000      0.443494000
H        3.510140000     -4.208831000      2.487256000
H        3.155479000     -4.425395000      0.002917000
H        4.716933000     -5.056678000      0.584860000
H        4.654049000     -3.490457000     -0.260020000
C        0.999551000      4.117481000     -0.430507000
C        0.589248000      5.523059000     -0.193242000
H        1.198803000      5.942679000      0.617312000
H        2.051020000      3.948970000     -0.198056000
N        1.277792000      5.754249000     -1.463313000
C        2.588887000      6.371605000     -1.436983000
H        3.140005000      6.045877000     -0.545157000
H        3.154824000      6.064464000     -2.326326000
H        2.512107000      7.471913000     -1.422978000
C        0.404484000      3.135416000     -1.353651000
C       -0.974076000      3.018084000     -1.597968000
C        1.286339000      2.254421000     -1.999254000
C       -1.447034000      2.057375000     -2.488663000
H       -1.679852000      3.679432000     -1.097133000
C        0.811512000      1.304914000     -2.902994000
H        2.357247000      2.328932000     -1.797284000
C       -0.557123000      1.204538000     -3.147805000
H       -2.519322000      1.975463000     -2.672594000
H        1.513240000      0.637559000     -3.406068000
H       -0.935220000      0.453486000     -3.843648000
C       -0.826012000      6.020409000     -0.039720000
C       -1.761069000      5.334441000      0.743304000
C       -1.177073000      7.254283000     -0.598604000
C       -3.038970000      5.860985000      0.932394000
H       -1.481696000      4.385885000      1.203991000
C       -2.454204000      7.779403000     -0.407028000
H       -0.444514000      7.813501000     -1.183518000
C       -3.391065000      7.080694000      0.354529000
H       -3.762129000      5.312737000      1.537829000
H       -2.716229000      8.739582000     -0.853443000
H       -4.391763000      7.488967000      0.502154000
C        0.566591000      5.827068000     -2.724852000
H        0.500388000      6.868630000     -3.078001000
H        1.100168000      5.230407000     -3.479769000
H       -0.449267000      5.433870000     -2.620155000
F       -4.795188000     -4.433535000      0.915325000
F       -2.920099000     -5.177019000      0.144438000
F       -3.466820000     -5.549634000      2.192406000
F       -3.125826000      0.472018000      4.295127000
F       -4.958985000     -0.301717000      3.463025000
F       -3.716133000      1.031626000      2.303807000
F       -4.850550000      1.309112000     -0.419554000
F       -6.356978000      0.061518000     -1.330991000
F       -5.760902000     -0.290252000      0.706262000
F       -3.011161000     -5.111090000     -2.818536000
F       -5.036639000     -4.841864000     -2.122688000
F       -4.413854000     -3.967823000     -3.987909000
C        5.206490000     -2.920976000      2.376003000
H        5.044572000     -2.447898000      3.354362000
H        5.905595000     -3.757159000      2.509370000
H        5.681352000     -2.190990000      1.707999000
N        0.475803000      0.922593000      0.973590000
N        0.523330000      2.053265000      1.213289000
N        0.566317000      3.203298000      1.416620000

minor80
O       -0.965945000     -3.914091000      1.214392000
O       -0.358473000     -2.250787000     -2.248704000
N        1.177021000     -3.215552000      1.540619000
N       -0.591983000     -1.694462000      1.590299000
N        1.215348000     -1.194843000     -0.956410000
N       -0.855271000     -0.271801000     -1.196332000
C       -2.946877000     -1.058764000     -2.242845000
C       -4.320298000     -0.869142000     -2.399279000
C       -4.993384000      0.194038000     -1.810652000
C       -4.250844000      1.079678000     -1.027749000
C       -2.888101000      0.908719000     -0.836887000
C       -2.217814000     -0.164410000     -1.448950000
C       -0.025437000     -1.321635000     -1.530769000
C        2.321108000     -2.020218000     -1.199302000
C        2.509960000     -2.594802000     -2.487775000
C        3.645413000     -3.307387000     -2.761595000
C        4.662051000     -3.475392000     -1.782125000
C        5.849986000     -4.200955000     -2.070715000
C        6.826708000     -4.360665000     -1.118467000
C        6.648191000     -3.799491000      0.169846000
C        5.509470000     -3.092426000      0.476881000
C        4.478085000     -2.903588000     -0.489399000
C        3.270875000     -2.182839000     -0.200811000
C        3.032771000     -1.635152000      1.169288000
C        3.839021000     -0.552455000      1.667544000
C        4.837535000      0.072041000      0.867949000
C        5.603387000      1.099443000      1.367099000
C        5.422208000      1.552911000      2.696225000
C        4.461743000      0.976779000      3.491105000
C        3.646227000     -0.077285000      2.997693000
C        2.643415000     -0.675093000      3.808340000
C        1.872189000     -1.693770000      3.316804000
C        2.051506000     -2.173683000      1.988732000
C       -0.175702000     -3.003369000      1.432602000
C       -1.911266000     -1.265389000      1.718661000
C       -3.013287000     -1.949811000      1.179561000
C       -4.292754000     -1.431199000      1.358679000
C       -4.522072000     -0.246351000      2.059428000
C       -3.418438000      0.432561000      2.565988000
C       -2.127228000     -0.062646000      2.403422000
H        0.101882000     -0.981835000      1.776704000
H        1.303585000     -0.510939000     -0.208650000
H       -0.462560000      0.434494000     -0.579933000
H       -2.447723000     -1.900548000     -2.713343000
H       -6.068130000      0.322759000     -1.939361000
H       -2.331398000      1.591907000     -0.192590000
H        1.748330000     -2.446136000     -3.249319000
H        3.790948000     -3.743419000     -3.751660000
H        5.968461000     -4.628796000     -3.068253000
H        7.735634000     -4.917971000     -1.348124000
H        7.422032000     -3.930179000      0.927667000
H        5.390885000     -2.671695000      1.475798000
H        4.991767000     -0.271053000     -0.154755000
H        6.357972000      1.566970000      0.731799000
H        6.043518000      2.361745000      3.083328000
H        4.304225000      1.321641000      4.514847000
H        2.504113000     -0.318220000      4.830255000
H        1.103770000     -2.162408000      3.933929000
H       -2.859020000     -2.870038000      0.622426000
H       -5.531633000      0.140292000      2.195217000
H       -1.273247000      0.477850000      2.816113000
C       -4.961668000      2.247608000     -0.398209000
C       -5.082721000     -1.834245000     -3.270707000
C       -3.591465000      1.700528000      3.360549000
C       -5.474314000     -2.200691000      0.824911000
C        1.599911000     -4.643591000      1.511595000
C        1.688847000     -5.180512000      0.086395000
H        0.794233000     -5.185351000      2.024250000
H        2.563985000     -4.776815000     -0.440220000
H        0.784535000     -4.918981000     -0.478939000
H        1.776952000     -6.276193000      0.112117000
C        3.535407000      4.135401000     -0.373952000
C        2.196373000      4.250549000      0.250640000
H        2.217188000      4.866502000      1.146100000
H        4.304919000      4.179750000      0.407748000
N        3.244305000      5.495416000     -0.842736000
C        3.923022000      6.591145000     -0.174350000
H        3.972269000      6.402361000      0.905631000
H        4.949901000      6.715708000     -0.558194000
H        3.364363000      7.520477000     -0.341048000
C        3.955598000      3.114808000     -1.398313000
C        3.400592000      1.835648000     -1.479787000
C        5.017923000      3.452497000     -2.247395000
C        3.871091000      0.925522000     -2.429026000
H        2.594723000      1.541544000     -0.804235000
C        5.494182000      2.541484000     -3.186530000
H        5.479377000      4.439442000     -2.166106000
C        4.914482000      1.275101000     -3.283964000
H        3.424992000     -0.067946000     -2.491594000
H        6.319644000      2.820240000     -3.842704000
H        5.278968000      0.559098000     -4.021757000
C        0.857783000      4.093269000     -0.340413000
C       -0.205232000      4.678384000      0.371407000
C        0.572527000      3.412225000     -1.536529000
C       -1.506923000      4.625384000     -0.115232000
H        0.002835000      5.190998000      1.312728000
C       -0.732237000      3.368025000     -2.026986000
H        1.363948000      2.936257000     -2.111285000
C       -1.769480000      3.983458000     -1.327406000
H       -2.317436000      5.092642000      0.445089000
H       -0.935596000      2.849487000     -2.965099000
H       -2.786445000      3.955210000     -1.722925000
C        2.867665000      5.743653000     -2.220650000
H        3.751682000      5.946948000     -2.847387000
H        2.343832000      4.880123000     -2.641909000
H        2.198691000      6.614065000     -2.255315000
F       -3.336883000      1.500910000      4.666628000
F       -2.747090000      2.663185000      2.955707000
F       -4.832326000      2.192141000      3.277288000
F       -6.483916000     -1.392180000      0.470951000
F       -5.967031000     -3.048644000      1.745782000
F       -5.160634000     -2.939891000     -0.247988000
F       -6.379715000     -1.894334000     -2.940879000
F       -5.029336000     -1.476223000     -4.567210000
F       -4.593368000     -3.078689000     -3.197303000
F       -6.103557000      1.877816000      0.200386000
F       -4.210421000      2.865812000      0.521776000
F       -5.295709000      3.174900000     -1.314630000
C        2.884480000     -4.862751000      2.293902000
H        2.801597000     -4.490247000      3.324123000
H        3.089691000     -5.940763000      2.333505000
H        3.742605000     -4.375874000      1.813178000
N        0.711180000      0.997760000      1.021183000
N        1.469424000      1.819339000      1.333771000
N        2.228071000      2.653671000      1.628614000


Binding Studies

Schreiner azide 

SUAconfA 
O        0.798960000     -1.867079000     -1.715359000
N        1.540582000     -0.085371000     -0.463801000
N       -0.652551000     -0.629802000     -0.426412000
C        0.588492000     -0.945607000     -0.941226000
C        2.899835000     -0.073749000     -0.733438000
C        3.546912000     -0.972050000     -1.593205000
C        4.923854000     -0.861582000     -1.786863000
C        5.687713000      0.114474000     -1.155129000
C        5.029081000      1.000084000     -0.302316000
C        3.659735000      0.916789000     -0.087686000
H        1.190867000      0.640296000      0.182925000
H       -0.678985000      0.162877000      0.211331000
H        2.974550000     -1.744989000     -2.100585000
N        0.185384000      1.720002000      1.256678000
N        0.966344000      2.453921000      1.746396000
N        1.741278000      3.167933000      2.218945000
C       -1.860388000     -1.267160000     -0.675834000
C       -2.996610000     -0.747288000     -0.027166000
C       -2.010096000     -2.375393000     -1.517731000
C       -4.239622000     -1.327634000     -0.221091000
H       -2.890223000      0.115297000      0.632094000
C       -3.277327000     -2.936680000     -1.693112000
H       -1.145302000     -2.792613000     -2.026973000
C       -4.404845000     -2.434280000     -1.058916000
H       -5.384870000     -2.887323000     -1.205352000
H        6.761302000      0.184396000     -1.318970000
H        3.167130000      1.622658000      0.588745000
C        5.788260000      2.088931000      0.410822000
C        5.573933000     -1.853192000     -2.716446000
C       -3.383671000     -4.133560000     -2.602395000
C       -5.458935000     -0.749731000      0.448567000
F        5.042334000     -1.803007000     -3.949497000
F        5.414458000     -3.116662000     -2.287079000
F        6.890035000     -1.646713000     -2.847380000
F        5.386636000      3.310895000      0.022693000
F        7.106731000      2.019987000      0.188876000
F        5.606834000      2.033663000      1.739894000
F       -2.925963000     -3.863534000     -3.835929000
F       -2.659013000     -5.169497000     -2.147116000
F       -4.643899000     -4.564649000     -2.735655000
F       -6.212370000     -1.704783000      1.016307000
F       -6.251629000     -0.113570000     -0.431671000
F       -5.149484000      0.132964000      1.404820000

SUAconfB
O       -1.440184000      2.132033000      3.686028000
N        0.044132000      1.846223000      1.966537000
N       -0.039205000      3.841710000      3.086034000
C       -0.550961000      2.572669000      2.972174000
C       -0.247329000      0.536053000      1.591781000
C       -1.214791000     -0.272939000      2.196617000
C       -1.410240000     -1.574521000      1.724579000
C       -0.675221000     -2.099403000      0.671811000
C        0.288035000     -1.277320000      0.078711000
C        0.506100000      0.016857000      0.520418000
H        0.782021000      2.277666000      1.411820000
H        0.705420000      4.138001000      2.448342000
H       -1.806944000      0.107581000      3.024074000
N        2.293249000      2.881899000      0.128095000
N        2.223686000      3.890806000      0.708693000
N        2.124602000      4.885890000      1.313907000
C       -0.423050000      4.822318000      3.997164000
C        0.261099000      6.047379000      3.915666000
C       -1.424196000      4.669047000      4.966165000
C       -0.052996000      7.085075000      4.783108000
H        1.041559000      6.166224000      3.160084000
C       -1.715372000      5.731838000      5.822069000
H       -1.965977000      3.730728000      5.047312000
C       -1.046331000      6.948891000      5.752449000
H       -1.288132000      7.765480000      6.429991000
H       -0.840446000     -3.117173000      0.319164000
H        1.260274000      0.650531000      0.050341000
C        1.078201000     -1.827499000     -1.079354000
C       -2.455598000     -2.410825000      2.415538000
C       -2.799786000      5.517893000      6.845859000
C        0.708804000      8.377098000      4.642149000
F       -3.657455000     -1.810932000      2.410644000
F       -2.145954000     -2.628418000      3.705246000
F       -2.612275000     -3.610579000      1.842660000
F        0.299733000     -2.031578000     -2.156803000
F        1.630773000     -3.015522000     -0.782155000
F        2.068749000     -1.014131000     -1.459620000
F       -3.977821000      5.223264000      6.270184000
F       -2.514463000      4.494081000      7.668175000
F       -2.997840000      6.595557000      7.615062000
F        0.361870000      9.277601000      5.570088000
F        0.502796000      8.947864000      3.443267000
F        2.034159000      8.188957000      4.749841000


SUAconfC
O        0.397444000     -2.617558000      0.082323000
N        1.076111000     -0.775648000      1.186716000
N       -1.089010000     -0.889333000      0.341360000
C        0.124933000     -1.494963000      0.486377000
C        1.213974000      0.597152000      1.426002000
C        2.047662000      0.992725000      2.475659000
C        2.279507000      2.346367000      2.715930000
C        1.669844000      3.330541000      1.947885000
C        0.824710000      2.923548000      0.916921000
C        0.606797000      1.580159000      0.631606000
H        1.858024000     -1.355819000      1.454010000
H       -1.320767000     -0.089639000      0.956395000
H        2.522248000      0.234166000      3.100471000
N       -2.118563000      1.159473000      2.013162000
N       -1.832626000      2.208438000      2.459317000
N       -1.551316000      3.242616000      2.893217000
C       -2.146202000     -1.366309000     -0.434551000
C       -3.393628000     -0.743073000     -0.259284000
C       -2.025836000     -2.387924000     -1.385541000
C       -4.486302000     -1.144487000     -1.016394000
H       -3.481477000      0.056084000      0.480212000
C       -3.142913000     -2.766390000     -2.131341000
H       -1.069977000     -2.882741000     -1.537982000
C       -4.383991000     -2.162639000     -1.964764000
H       -5.246588000     -2.474746000     -2.551223000
H        1.832454000      4.387358000      2.153388000
H       -0.025025000      1.302672000     -0.210944000
C        0.167585000      3.952806000      0.034768000
C        3.159742000      2.725842000      3.876516000
C       -2.967801000     -3.882700000     -3.127219000
C       -5.795121000     -0.421832000     -0.833404000
F        4.261606000      1.960711000      3.939926000
F        2.525523000      2.575801000      5.052726000
F        3.565152000      4.000053000      3.813152000
F        0.840319000      4.105342000     -1.124632000
F        0.116787000      5.160392000      0.608008000
F       -1.082729000      3.608749000     -0.298377000
F       -1.954680000     -3.640931000     -3.975665000
F       -2.684406000     -5.050130000     -2.523294000
F       -4.063738000     -4.083280000     -3.869674000
F       -6.839588000     -1.155511000     -1.243064000
F       -5.831207000      0.725968000     -1.534299000
F       -6.016788000     -0.094824000      0.447207000

Schreiner Chloride
O       -0.000015000      1.293853000      0.000270000
N       -1.133991000     -0.704839000      0.001899000
N        1.133977000     -0.704833000     -0.002558000
C       -0.000008000      0.071957000     -0.000100000
C       -2.453997000     -0.275939000      0.004434000
C       -2.853954000      1.065185000      0.000179000
C       -4.216951000      1.373177000      0.004592000
C       -5.198135000      0.392050000      0.013367000
C       -4.782949000     -0.943037000      0.017764000
C       -3.439778000     -1.281800000      0.012347000
H       -0.986597000     -1.718204000      0.002063000
H        0.986549000     -1.718195000     -0.003237000
H       -2.108207000      1.855789000     -0.005187000
C        2.453976000     -0.275933000     -0.004730000
C        3.439765000     -1.281789000     -0.012297000
C        2.853926000      1.065193000     -0.000519000
C        4.782936000     -0.943023000     -0.017369000
H        3.132537000     -2.329082000     -0.016848000
C        4.216925000      1.373187000     -0.004564000
H        2.108182000      1.855800000      0.004546000
C        5.198117000      0.392066000     -0.012954000
H        6.256425000      0.651105000     -0.019219000
H       -6.256444000      0.651063000      0.019960000
H       -3.132542000     -2.329091000      0.016911000
C       -5.838241000     -2.017636000     -0.002301000
C       -4.596802000      2.831262000      0.003967000
C        4.596756000      2.831277000     -0.004066000
C        5.838244000     -2.017603000      0.002978000
F       -4.102259000      3.473647000     -1.067312000
F       -4.117495000      3.470733000      1.084079000
F       -5.922690000      3.015179000     -0.004938000
F       -6.465643000     -2.072232000     -1.190414000
F       -6.789819000     -1.794735000      0.918480000
F       -5.336761000     -3.235148000      0.231722000
F        4.118312000      3.470416000     -1.084759000
F        4.101354000      3.473978000      1.066626000
F        5.922635000      3.015208000      0.005839000
F        6.789424000     -1.795317000     -0.918374000
F        5.336692000     -3.235279000     -0.230010000
F        6.466169000     -2.071361000      1.190849000
Cl       0.000122000     -3.705274000     -0.001001000

BINAM Chloride
O        0.747835000     -1.333019000      2.724516000
C        1.239412000     -0.459731000      2.017937000
N        0.462773000      0.478939000      1.363824000
C       -0.919075000      0.616118000      1.490251000
C       -1.460984000      1.886204000      1.250520000
C       -2.835564000      2.087624000      1.319651000
C       -3.706015000      1.046076000      1.629922000
C       -3.156239000     -0.213378000      1.859763000
C       -1.783277000     -0.446184000      1.792982000
H       -1.379912000     -1.441919000      1.960023000
C       -4.066338000     -1.350209000      2.243702000
F       -3.622303000     -2.533546000      1.795746000
F       -5.309592000     -1.185746000      1.770562000
F       -4.176975000     -1.466538000      3.580695000
H       -4.781384000      1.209333000      1.684779000
C       -3.360438000      3.467019000      1.024450000
F       -4.642666000      3.614743000      1.377633000
F       -3.273407000      3.760532000     -0.285631000
F       -2.661263000      4.415431000      1.669757000
H       -0.790575000      2.710687000      1.002206000
H        0.907000000      1.186965000      0.785082000
N        2.588065000     -0.345287000      1.810068000
C        3.155636000      0.815168000      1.200736000
C        3.851523000      0.707194000      0.010022000
C        4.404785000      1.887534000     -0.584603000
C        5.087899000      1.848190000     -1.832797000
C        5.587561000      2.998374000     -2.397001000
C        5.438100000      4.245732000     -1.741244000
C        4.785144000      4.314088000     -0.534037000
C        4.250306000      3.143959000      0.070314000
C        3.554573000      3.202349000      1.308191000
C        3.019634000      2.068045000      1.858381000
H        2.479937000      2.101724000      2.806310000
H        3.450833000      4.164843000      1.812324000
H        4.660203000      5.270021000     -0.021605000
H        5.840921000      5.149913000     -2.199604000
H        6.102321000      2.952217000     -3.357698000
H        5.203952000      0.891192000     -2.343837000
C        4.036561000     -0.627000000     -0.633092000
C        2.979709000     -1.252412000     -1.274603000
C        3.148731000     -2.536721000     -1.865818000
C        4.352677000     -3.181837000     -1.783156000
C        5.461559000     -2.583372000     -1.123831000
C        6.714443000     -3.246981000     -1.024908000
C        7.775396000     -2.656767000     -0.381213000
C        7.623332000     -1.370875000      0.193682000
C        6.424313000     -0.702303000      0.109282000
C        5.306120000     -1.286602000     -0.553917000
H        6.320962000      0.287365000      0.557564000
H        8.466066000     -0.906659000      0.708100000
H        8.732962000     -3.174064000     -0.308997000
H        6.815040000     -4.238777000     -1.470566000
H        4.478246000     -4.166536000     -2.237302000
H        2.308038000     -2.990771000     -2.385317000
N        1.749799000     -0.587561000     -1.391407000
C        0.527295000     -1.208620000     -1.313036000
O        0.383146000     -2.400399000     -1.078414000
N       -0.513205000     -0.334430000     -1.531441000
C       -1.871341000     -0.617259000     -1.515700000
C       -2.408964000     -1.896400000     -1.300665000
C       -3.791177000     -2.065468000     -1.299840000
C       -4.667970000     -1.006776000     -1.517988000
C       -4.120117000      0.254904000     -1.746680000
C       -2.745990000      0.460279000     -1.739765000
H       -2.334577000      1.457152000     -1.913693000
C       -5.050632000      1.417001000     -1.975979000
F       -4.463519000      2.416537000     -2.643491000
F       -5.504621000      1.932571000     -0.818240000
F       -6.135765000      1.053816000     -2.677136000
H       -5.747388000     -1.160348000     -1.521190000
C       -4.364040000     -3.448629000     -1.127062000
F       -3.507873000     -4.293731000     -0.541857000
F       -4.692972000     -3.993667000     -2.314700000
F       -5.485690000     -3.441105000     -0.391783000
H       -1.747349000     -2.739706000     -1.129685000
H       -0.257809000      0.650738000     -1.635144000
H        1.755988000      0.432965000     -1.385840000
C        3.523496000     -1.288876000      2.470937000
C        3.289174000     -2.740568000      2.067933000
H        2.340977000     -3.114937000      2.470819000
H        3.275906000     -2.843113000      0.973719000
H        4.109078000     -3.357739000      2.462202000
C        3.535142000     -1.082488000      3.983281000
H        2.566788000     -1.361806000      4.416604000
H        4.318796000     -1.703731000      4.438743000
H        3.744186000     -0.031341000      4.228553000
H        4.509181000     -0.997231000      2.084746000
Cl       0.840906000      2.556305000     -1.288908000

BINAM azide see above


elementary steps of the catalytic cycle

aziridinium chloride formation

aminochloride
C       -0.034547000      4.092246000      0.497332000
C       -0.580350000      5.482602000      0.921207000
H        0.203542000      5.848059000      1.598045000
H        0.987854000      4.280068000      0.152672000
N       -0.545025000      6.399891000     -0.224983000
C       -0.206133000      7.754494000      0.191220000
H       -0.980869000      8.202905000      0.845149000
H        0.751050000      7.758708000      0.729408000
H       -0.104755000      8.390826000     -0.698248000
C       -0.753307000      3.325476000     -0.586373000
C       -1.832230000      2.471534000     -0.331130000
C       -0.320434000      3.495484000     -1.907251000
C       -2.488907000      1.831293000     -1.381550000
H       -2.157836000      2.305166000      0.697141000
C       -0.977499000      2.857013000     -2.958116000
H        0.533120000      4.145428000     -2.110850000
C       -2.068432000      2.027518000     -2.697823000
H       -3.330284000      1.170103000     -1.169073000
H       -0.630951000      3.002821000     -3.982230000
H       -2.582020000      1.523207000     -3.517651000
C       -1.859638000      5.493679000      1.746657000
C       -3.093473000      5.014090000      1.281630000
C       -1.809913000      6.041235000      3.035780000
C       -4.231146000      5.071662000      2.087077000
H       -3.178652000      4.588735000      0.283115000
C       -2.945846000      6.104211000      3.842951000
H       -0.858196000      6.420262000      3.416421000
C       -4.162709000      5.615562000      3.369863000
H       -5.179366000      4.689615000      1.705510000
H       -2.877540000      6.533777000      4.843580000
H       -5.054841000      5.659355000      3.996417000
C       -1.726591000      6.432634000     -1.076792000
H       -2.022482000      5.423557000     -1.384675000
H       -2.591404000      6.919732000     -0.586973000
H       -1.484123000      7.002629000     -1.984631000
Cl       0.159359000      3.089105000      1.983432000

free Schreiner's Urea
O        0.783296000     -1.780889000     -1.655388000
N        1.521213000     -0.009269000     -0.407758000
N       -0.689144000     -0.602448000     -0.358228000
C        0.557817000     -0.875261000     -0.874143000
C        2.887008000     -0.023103000     -0.699890000
C        3.505792000     -0.972758000     -1.520524000
C        4.882683000     -0.894426000     -1.736565000
C        5.668358000      0.098186000     -1.165039000
C        5.035937000      1.036732000     -0.348605000
C        3.669247000      0.985629000     -0.114953000
H        1.224790000      0.734092000      0.205970000
H       -0.764248000      0.145717000      0.313869000
H        2.920685000     -1.763336000     -1.982071000
C       -1.888149000     -1.258145000     -0.646825000
C       -3.033499000     -0.807731000      0.031024000
C       -2.007603000     -2.312732000     -1.557767000
C       -4.263676000     -1.403409000     -0.202353000
H       -2.953078000      0.012228000      0.746308000
C       -3.260618000     -2.891416000     -1.771415000
H       -1.134662000     -2.678229000     -2.091416000
C       -4.400423000     -2.456740000     -1.108924000
H       -5.368822000     -2.923248000     -1.285928000
H        6.741906000      0.140893000     -1.342792000
H        3.200170000      1.729755000      0.530992000
C        5.840748000      2.161411000      0.250927000
C        5.503814000     -1.944137000     -2.623204000
C       -3.336437000     -4.034462000     -2.751992000
C       -5.492615000     -0.878142000      0.494659000
F        4.963120000     -1.936341000     -3.852199000
F        5.316640000     -3.180002000     -2.132370000
F        6.822107000     -1.772535000     -2.769780000
F        5.866314000      3.235028000     -0.557429000
F        7.113924000      1.807662000      0.465315000
F        5.336010000      2.572840000      1.421977000
F       -2.852798000     -3.687540000     -3.955119000
F       -2.612812000     -5.088058000     -2.339363000
F       -4.589283000     -4.464624000     -2.937315000
F       -6.331087000     -1.865899000      0.836085000
F       -6.185747000     -0.039303000     -0.293960000
F       -5.192945000     -0.203305000      1.611520000


 

TS - catalysed (Schreiner Urea)
O       -0.461516000      5.300414000      5.730525000
N        1.037407000      4.649729000      4.117092000
N       -0.828185000      3.403171000      4.486628000
C       -0.115000000      4.519757000      4.862248000
C        1.892386000      5.746490000      4.073555000
C        1.865106000      6.807244000      4.984418000
C        2.762006000      7.867149000      4.823373000
C        3.683619000      7.906217000      3.786600000
C        3.701133000      6.835736000      2.887696000
C        2.827795000      5.768641000      3.021476000
H        1.175130000      3.962777000      3.380068000
H       -0.478588000      2.918305000      3.664218000
H        1.153546000      6.802471000      5.806311000
C       -0.015056000      4.128134000      0.037009000
C       -0.549760000      5.255783000      0.850811000
H        0.240059000      5.608908000      1.523983000
H        1.046304000      4.251912000     -0.173749000
N       -0.445709000      5.992955000     -0.419134000
C        0.613675000      6.987894000     -0.474201000
H        0.358418000      7.875515000      0.129484000
H        1.549179000      6.558707000     -0.090914000
H        0.774083000      7.292628000     -1.515297000
C       -0.760187000      3.292696000     -0.946112000
C       -1.744974000      2.368996000     -0.575328000
C       -0.431017000      3.434731000     -2.301201000
C       -2.412175000      1.626166000     -1.546750000
H       -1.968135000      2.217731000      0.480491000
C       -1.102019000      2.694439000     -3.272068000
H        0.345436000      4.145761000     -2.590916000
C       -2.096974000      1.791497000     -2.896328000
H       -3.176283000      0.908566000     -1.245300000
H       -0.843425000      2.820741000     -4.324013000
H       -2.620401000      1.207823000     -3.654850000
C       -1.848764000      5.310607000      1.616951000
C       -3.063909000      4.749610000      1.198592000
C       -1.835377000      6.053466000      2.806539000
C       -4.221748000      4.918164000      1.958304000
H       -3.128582000      4.185676000      0.270495000
C       -2.989806000      6.215676000      3.570790000
H       -0.902907000      6.515658000      3.141677000
C       -4.189999000      5.646236000      3.146969000
H       -5.156477000      4.471205000      1.614798000
H       -2.945476000      6.784580000      4.500775000
H       -5.096969000      5.768025000      3.741809000
C       -1.657595000      6.329599000     -1.142503000
H       -2.280130000      5.439375000     -1.289860000
H       -2.248601000      7.094809000     -0.612213000
H       -1.373946000      6.709183000     -2.131853000
C       -2.179833000      3.182331000      4.746523000
C       -2.876240000      2.388977000      3.824671000
C       -2.860574000      3.713901000      5.847497000
C       -4.236674000      2.165444000      3.983847000
H       -2.344612000      1.978490000      2.963306000
C       -4.226806000      3.471012000      5.981552000
H       -2.329424000      4.321388000      6.576114000
C       -4.937545000      2.707711000      5.060283000
H       -6.008313000      2.542535000      5.173645000
H        4.372149000      8.743692000      3.675757000
H        2.858655000      4.939340000      2.311441000
C        4.695404000      6.871087000      1.755770000
C        2.698261000      8.987681000      5.830334000
C       -4.949060000      4.128672000      7.127822000
C       -4.959864000      1.320786000      2.968294000
F        2.955635000      8.550663000      7.073599000
F        1.479329000      9.549682000      5.868237000
F        3.574924000      9.962433000      5.564724000
F        5.958851000      6.903360000      2.206928000
F        4.533275000      7.965595000      0.994190000
F        4.589675000      5.809431000      0.948409000
F       -4.249394000      4.060775000      8.269679000
F       -5.162159000      5.435894000      6.887584000
F       -6.146376000      3.577109000      7.360784000
F       -4.421878000      1.438802000      1.744101000
F       -6.252977000      1.655671000      2.866719000
F       -4.920000000      0.014472000      3.281158000
Cl       0.565876000      2.555554000      1.625934000


uncatalysed
C       -0.038476000      4.415175000      0.072499000
C       -0.651632000      5.553996000      0.796858000
H        0.094772000      5.999976000      1.459984000
H        1.030287000      4.535388000     -0.091689000
N       -0.519820000      6.166081000     -0.539523000
C        0.526390000      7.172863000     -0.654015000
H        0.208112000      8.126039000     -0.200724000
H        1.434059000      6.825420000     -0.144239000
H        0.761517000      7.334818000     -1.712613000
C       -0.735366000      3.451505000     -0.816062000
C       -1.775363000      2.627107000     -0.369833000
C       -0.319099000      3.371697000     -2.151902000
C       -2.407431000      1.758349000     -1.257004000
H       -2.060732000      2.650082000      0.681758000
C       -0.954740000      2.504960000     -3.038270000
H        0.498673000      4.008631000     -2.496203000
C       -2.003336000      1.699722000     -2.592001000
H       -3.213933000      1.116095000     -0.901030000
H       -0.628152000      2.455678000     -4.077717000
H       -2.499844000      1.017055000     -3.283183000
C       -1.966698000      5.538997000      1.534498000
C       -3.193971000      5.110623000      1.007711000
C       -1.937972000      5.994851000      2.860275000
C       -4.348907000      5.136891000      1.788389000
H       -3.268842000      4.739931000     -0.011617000
C       -3.090559000      6.016603000      3.643552000
H       -0.992413000      6.332946000      3.288822000
C       -4.303064000      5.587548000      3.107301000
H       -5.292380000      4.798207000      1.358284000
H       -3.038054000      6.371389000      4.673616000
H       -5.209691000      5.603418000      3.713762000
C       -1.686677000      6.387322000     -1.375038000
H       -2.201953000      5.441654000     -1.581115000
H       -2.392753000      7.094894000     -0.912449000
H       -1.344487000      6.793050000     -2.334361000
Cl       0.542577000      3.005208000      1.896117000

ion pair
Schreiner-aziridinium-chloride
O       -1.181423000      5.770900000      5.054891000
N        0.453935000      5.254986000      3.523066000
N       -1.408418000      3.967344000      3.650278000
C       -0.751125000      5.063151000      4.159938000
C        1.352625000      6.297904000      3.715774000
C        1.168441000      7.337987000      4.633658000
C        2.124377000      8.352831000      4.716726000
C        3.260653000      8.367739000      3.919057000
C        3.430689000      7.321064000      3.009018000
C        2.499711000      6.299286000      2.901786000
H        0.689924000      4.586630000      2.788631000
H       -0.923082000      3.443396000      2.916796000
H        0.283633000      7.356569000      5.264904000
C       -3.071707000      4.491341000      0.337925000
C       -2.187793000      5.514973000      0.973900000
H       -1.183492000      5.111630000      1.131238000
H       -2.530687000      3.550573000      0.183521000
N       -2.451778000      5.555946000     -0.502624000
C       -1.342990000      5.187457000     -1.405225000
H       -0.728115000      6.079425000     -1.572055000
H       -0.745480000      4.401041000     -0.928714000
H       -1.766299000      4.833007000     -2.351741000
C       -4.558077000      4.327578000      0.346903000
C       -5.286184000      4.284453000      1.537279000
C       -5.211582000      4.079204000     -0.867588000
C       -6.656986000      4.024696000      1.515810000
H       -4.780090000      4.447420000      2.488471000
C       -6.581208000      3.828617000     -0.889073000
H       -4.645511000      4.071261000     -1.801582000
C       -7.307156000      3.802351000      0.303445000
H       -7.214057000      3.996279000      2.453968000
H       -7.081873000      3.643559000     -1.840039000
H       -8.379105000      3.601908000      0.286137000
C       -2.450105000      6.721459000      1.813460000
C       -3.686312000      7.089845000      2.356280000
C       -1.328718000      7.526767000      2.065789000
C       -3.787905000      8.228542000      3.156653000
H       -4.580823000      6.503923000      2.156089000
C       -1.434628000      8.669993000      2.852660000
H       -0.361662000      7.248612000      1.640175000
C       -2.666199000      9.017363000      3.409288000
H       -4.755282000      8.499290000      3.581240000
H       -0.552243000      9.284227000      3.037367000
H       -2.752086000      9.905846000      4.036353000
C       -3.289736000      6.656600000     -1.010658000
H       -4.134292000      6.830229000     -0.338488000
H       -2.664570000      7.555409000     -1.065410000
H       -3.655756000      6.384495000     -2.006467000
C       -2.682991000      3.522566000      3.969083000
C       -3.112873000      2.341690000      3.340717000
C       -3.563347000      4.194543000      4.830207000
C       -4.392457000      1.851968000      3.568597000
H       -2.434222000      1.821244000      2.659729000
C       -4.839217000      3.672269000      5.041703000
H       -3.252365000      5.115051000      5.317932000
C       -5.277122000      2.502733000      4.427137000
H       -6.281014000      2.117800000      4.598159000
H        3.992922000      9.170929000      3.994499000
H        2.646131000      5.493525000      2.180316000
C        4.676459000      7.296401000      2.161681000
C        1.875425000      9.455003000      5.713836000
C       -5.780054000      4.468420000      5.909103000
C       -4.823197000      0.621650000      2.812354000
F        1.836958000      8.987853000      6.972117000
F        0.694513000     10.059838000      5.497071000
F        2.817381000     10.403837000      5.673343000
F        5.742793000      6.875608000      2.863309000
F        4.983121000      8.515911000      1.694905000
F        4.558975000      6.483106000      1.105481000
F       -5.202695000      4.856256000      7.054775000
F       -6.182557000      5.590438000      5.283726000
F       -6.883260000      3.782997000      6.229362000
F       -6.058669000      0.229522000      3.141377000
F       -4.001660000     -0.415700000      3.035233000
F       -4.816082000      0.835899000      1.485504000
Cl       0.290405000      3.012245000      1.131124000

ionpair
aziridinium chloride
C        2.826819000      0.153942000     -0.462369000
C        1.621766000     -0.647527000     -0.818268000
H        0.729342000     -0.272500000     -0.310890000
H        2.575366000      0.951363000      0.246472000
N        2.138768000      0.407851000     -1.757826000
C        1.344409000      1.649110000     -1.876931000
H        0.573784000      1.488464000     -2.639406000
H        0.886699000      1.869856000     -0.904754000
H        2.018382000      2.458981000     -2.178377000
C        4.240156000     -0.318157000     -0.403219000
C        4.567754000     -1.356630000      0.475210000
C        5.251268000      0.327428000     -1.122228000
C        5.893897000     -1.762426000      0.613295000
H        3.778339000     -1.851783000      1.044698000
C        6.575516000     -0.088144000     -0.989868000
H        5.006459000      1.161005000     -1.783176000
C        6.897832000     -1.133892000     -0.124450000
H        6.142734000     -2.574529000      1.297407000
H        7.358742000      0.413404000     -1.559471000
H        7.934807000     -1.455838000     -0.020334000
C        1.501464000     -2.067363000     -1.261463000
C        2.569428000     -2.897900000     -1.631868000
C        0.198828000     -2.586392000     -1.295135000
C        2.330834000     -4.211380000     -2.032738000
H        3.596502000     -2.536642000     -1.604797000
C       -0.037124000     -3.899545000     -1.694967000
H       -0.637908000     -1.951224000     -0.998350000
C        1.030741000     -4.715461000     -2.066318000
H        3.171498000     -4.845220000     -2.317064000
H       -1.057084000     -4.285021000     -1.713573000
H        0.851394000     -5.745095000     -2.378722000
C        2.729409000     -0.015558000     -3.039930000
H        3.447889000     -0.823118000     -2.890848000
H        1.914303000     -0.354548000     -3.690151000
H        3.233021000      0.848871000     -3.485609000
Cl       0.346468000      1.558607000      1.584506000


azidation

ion pair Schreiner-Azide-aziridinium
IPconfA
O       -0.104926000      6.020441000      5.681198000
N        0.437849000      5.194388000      3.605931000
N       -1.306693000      4.299669000      4.742643000
C       -0.305698000      5.243209000      4.760800000
C        1.541099000      5.966749000      3.274372000
C        2.076334000      6.980231000      4.080633000
C        3.192950000      7.689803000      3.636162000
C        3.801878000      7.429345000      2.414144000
C        3.255864000      6.418618000      1.621180000
C        2.146810000      5.695230000      2.034927000
H        0.149791000      4.488589000      2.919886000
H       -1.344393000      3.703813000      3.914204000
H        1.620780000      7.208365000      5.041053000
C        2.812995000     -0.041500000      0.079734000
C        1.999894000     -0.149605000     -1.165146000
H        1.033256000      0.347135000     -1.062924000
H        2.276117000      0.505220000      0.861747000
N        3.097512000      0.874712000     -1.058465000
C        2.687781000      2.287751000     -0.914754000
H        2.545416000      2.707089000     -1.916987000
H        1.751547000      2.325467000     -0.346397000
H        3.483174000      2.823924000     -0.384653000
C        3.829332000     -1.011496000      0.580769000
C        3.432214000     -2.325742000      0.849508000
C        5.130946000     -0.602591000      0.888163000
C        4.339031000     -3.230661000      1.398200000
H        2.412121000     -2.640094000      0.618904000
C        6.038752000     -1.513475000      1.426728000
H        5.436864000      0.430753000      0.714139000
C        5.644868000     -2.827587000      1.680285000
H        4.024882000     -4.254801000      1.602785000
H        7.055100000     -1.191672000      1.656606000
H        6.355784000     -3.537790000      2.104484000
C        2.024569000     -1.178735000     -2.245919000
C        2.999787000     -2.175591000     -2.396876000
C        0.970828000     -1.119104000     -3.169657000
C        2.919784000     -3.081475000     -3.453056000
H        3.825731000     -2.264507000     -1.692797000
C        0.892350000     -2.026106000     -4.223726000
H        0.201330000     -0.353374000     -3.055793000
C        1.869470000     -3.010174000     -4.367952000
H        3.685126000     -3.851361000     -3.556806000
H        0.064843000     -1.963712000     -4.931186000
H        1.811588000     -3.723772000     -5.190909000
C        4.299300000      0.715643000     -1.897366000
H        4.682090000     -0.304504000     -1.840483000
H        4.021626000      0.955145000     -2.930688000
H        5.060960000      1.416254000     -1.538914000
N        0.008628000      1.299037000      0.888876000
N       -0.415361000      2.183742000      1.503693000
N       -0.848600000      3.082712000      2.117936000
C       -2.257014000      4.055334000      5.725792000
C       -3.171277000      3.015361000      5.469976000
C       -2.358655000      4.766751000      6.926304000
C       -4.153818000      2.705121000      6.395258000
H       -3.098948000      2.456951000      4.535692000
C       -3.361361000      4.428895000      7.839452000
H       -1.663118000      5.573550000      7.142467000
C       -4.267870000      3.406379000      7.599628000
H       -5.043223000      3.157510000      8.323796000
H        4.670947000      7.995988000      2.083935000
H        1.731234000      4.910947000      1.399131000
C        3.910256000      6.060747000      0.313164000
C        3.725574000      8.776462000      4.534775000
C       -3.427634000      5.221871000      9.119282000
C       -5.133870000      1.593502000      6.125384000
F        4.047946000      8.302995000      5.749424000
F        2.817220000      9.746002000      4.733317000
F        4.821443000      9.360624000      4.035731000
F        4.784333000      5.045593000      0.457359000
F        4.593355000      7.084977000     -0.210014000
F        3.017793000      5.662891000     -0.606522000
F       -2.296045000      5.105781000      9.834169000
F       -3.594776000      6.533524000      8.883269000
F       -4.434303000      4.832325000      9.910341000
F       -6.401040000      2.039222000      6.132644000
F       -5.063705000      0.634394000      7.063633000
F       -4.929441000      1.003806000      4.942413000

IPconfB
O       -1.225662000      2.031554000      3.912392000
N        0.268963000      1.738749000      2.198914000
N        0.149992000      3.752358000      3.269815000
C       -0.346143000      2.471542000      3.193693000
C       -0.118876000      0.490686000      1.717476000
C       -1.234603000     -0.221724000      2.170393000
C       -1.548677000     -1.446172000      1.576088000
C       -0.789494000     -1.987517000      0.547053000
C        0.323626000     -1.264670000      0.110381000
C        0.664751000     -0.047637000      0.680156000
H        1.130462000      2.095897000      1.792893000
H        0.761216000      4.075706000      2.510038000
H       -1.851258000      0.180067000      2.969874000
C       -0.902207000      5.217082000     -0.431630000
C       -1.653144000      5.123889000      0.851372000
H       -1.227967000      5.755170000      1.634748000
H       -0.038070000      5.879657000     -0.349596000
N       -2.161094000      5.996877000     -0.267669000
C       -2.056414000      7.457555000     -0.090834000
H       -2.932875000      7.800207000      0.470741000
H       -1.141972000      7.689707000      0.464741000
H       -2.025063000      7.928457000     -1.079627000
C       -0.751347000      4.198135000     -1.512799000
C       -0.138941000      2.974035000     -1.225921000
C       -1.085882000      4.511787000     -2.834228000
C        0.110999000      2.061090000     -2.248934000
H        0.136227000      2.738132000     -0.196339000
C       -0.846797000      3.590785000     -3.853248000
H       -1.525372000      5.481925000     -3.073906000
C       -0.249129000      2.364470000     -3.562290000
H        0.590201000      1.108516000     -2.019027000
H       -1.119590000      3.838184000     -4.879737000
H       -0.056970000      1.646413000     -4.360355000
C       -2.552610000      4.066287000      1.398943000
C       -2.765241000      2.809778000      0.818373000
C       -3.239659000      4.400693000      2.575207000
C       -3.655332000      1.911526000      1.406165000
H       -2.249814000      2.522822000     -0.096851000
C       -4.128624000      3.501481000      3.158564000
H       -3.073259000      5.377332000      3.037403000
C       -4.337176000      2.252966000      2.573589000
H       -3.812883000      0.935875000      0.944835000
H       -4.653466000      3.776260000      4.074382000
H       -5.029727000      1.543065000      3.028382000
C       -3.405691000      5.580722000     -0.940755000
H       -3.374549000      4.512822000     -1.169974000
H       -4.241134000      5.792902000     -0.263227000
H       -3.509012000      6.159282000     -1.864656000
N        2.750859000      2.685482000      0.553745000
N        2.264903000      3.720566000      0.764278000
N        1.732720000      4.738198000      0.998888000
C       -0.284498000      4.759583000      4.123482000
C        0.190606000      6.053698000      3.855152000
C       -1.164252000      4.568275000      5.198990000
C       -0.227952000      7.129635000      4.629841000
H        0.886242000      6.201316000      3.023990000
C       -1.560160000      5.667021000      5.959055000
H       -1.542516000      3.574052000      5.422289000
C       -1.112347000      6.958359000      5.692724000
H       -1.440358000      7.804281000      6.294053000
H       -1.051814000     -2.944103000      0.095373000
H        1.537143000      0.510909000      0.332412000
C        1.135504000     -1.819600000     -1.030704000
C       -2.737537000     -2.198131000      2.116584000
C       -2.547867000      5.421580000      7.070588000
C        0.303444000      8.495906000      4.282403000
F       -3.801868000     -1.395774000      2.283881000
F       -2.477525000     -2.739500000      3.318784000
F       -3.117727000     -3.197310000      1.311696000
F        0.442588000     -1.793627000     -2.183980000
F        1.480829000     -3.098489000     -0.822675000
F        2.262691000     -1.129478000     -1.238923000
F       -3.760288000      5.095336000      6.586835000
F       -2.169057000      4.407212000      7.862167000
F       -2.715583000      6.494678000      7.851961000
F       -0.231326000      9.459377000      5.039795000
F        0.048032000      8.812067000      3.000183000
F        1.635509000      8.566013000      4.431881000

IPconfC
O       -0.104926000      6.020441000      5.681198000
N        0.437849000      5.194388000      3.605931000
N       -1.306693000      4.299669000      4.742643000
C       -0.305698000      5.243209000      4.760800000
C        1.541099000      5.966749000      3.274372000
C        2.076334000      6.980231000      4.080633000
C        3.192950000      7.689803000      3.636162000
C        3.801878000      7.429345000      2.414144000
C        3.255864000      6.418618000      1.621180000
C        2.146810000      5.695230000      2.034927000
H        0.149791000      4.488589000      2.919886000
H       -1.344393000      3.703813000      3.914204000
H        1.620780000      7.208365000      5.041053000
C        2.812995000     -0.041500000      0.079734000
C        1.999894000     -0.149605000     -1.165146000
H        1.033256000      0.347135000     -1.062924000
H        2.276117000      0.505220000      0.861747000
N        3.097512000      0.874712000     -1.058465000
C        2.687781000      2.287751000     -0.914754000
H        2.545416000      2.707089000     -1.916987000
H        1.751547000      2.325467000     -0.346397000
H        3.483174000      2.823924000     -0.384653000
C        3.829332000     -1.011496000      0.580769000
C        3.432214000     -2.325742000      0.849508000
C        5.130946000     -0.602591000      0.888163000
C        4.339031000     -3.230661000      1.398200000
H        2.412121000     -2.640094000      0.618904000
C        6.038752000     -1.513475000      1.426728000
H        5.436864000      0.430753000      0.714139000
C        5.644868000     -2.827587000      1.680285000
H        4.024882000     -4.254801000      1.602785000
H        7.055100000     -1.191672000      1.656606000
H        6.355784000     -3.537790000      2.104484000
C        2.024569000     -1.178735000     -2.245919000
C        2.999787000     -2.175591000     -2.396876000
C        0.970828000     -1.119104000     -3.169657000
C        2.919784000     -3.081475000     -3.453056000
H        3.825731000     -2.264507000     -1.692797000
C        0.892350000     -2.026106000     -4.223726000
H        0.201330000     -0.353374000     -3.055793000
C        1.869470000     -3.010174000     -4.367952000
H        3.685126000     -3.851361000     -3.556806000
H        0.064843000     -1.963712000     -4.931186000
H        1.811588000     -3.723772000     -5.190909000
C        4.299300000      0.715643000     -1.897366000
H        4.682090000     -0.304504000     -1.840483000
H        4.021626000      0.955145000     -2.930688000
H        5.060960000      1.416254000     -1.538914000
N        0.008628000      1.299037000      0.888876000
N       -0.415361000      2.183742000      1.503693000
N       -0.848600000      3.082712000      2.117936000
C       -2.257014000      4.055334000      5.725792000
C       -3.171277000      3.015361000      5.469976000
C       -2.358655000      4.766751000      6.926304000
C       -4.153818000      2.705121000      6.395258000
H       -3.098948000      2.456951000      4.535692000
C       -3.361361000      4.428895000      7.839452000
H       -1.663118000      5.573550000      7.142467000
C       -4.267870000      3.406379000      7.599628000
H       -5.043223000      3.157510000      8.323796000
H        4.670947000      7.995988000      2.083935000
H        1.731234000      4.910947000      1.399131000
C        3.910256000      6.060747000      0.313164000
C        3.725574000      8.776462000      4.534775000
C       -3.427634000      5.221871000      9.119282000
C       -5.133870000      1.593502000      6.125384000
F        4.047946000      8.302995000      5.749424000
F        2.817220000      9.746002000      4.733317000
F        4.821443000      9.360624000      4.035731000
F        4.784333000      5.045593000      0.457359000
F        4.593355000      7.084977000     -0.210014000
F        3.017793000      5.662891000     -0.606522000
F       -2.296045000      5.105781000      9.834169000
F       -3.594776000      6.533524000      8.883269000
F       -4.434303000      4.832325000      9.910341000
F       -6.401040000      2.039222000      6.132644000
F       -5.063705000      0.634394000      7.063633000
F       -4.929441000      1.003806000      4.942413000


TS cat 
Schreiner Azide

TS-A' end-on, unbound N reacting
O        1.212103000     -2.154108000     -2.106756000
N        2.243066000     -0.737228000     -0.622129000
N        0.070449000     -1.319154000     -0.296849000
C        1.178631000     -1.469041000     -1.098876000
C        3.510261000     -0.625627000     -1.186239000
C        3.971162000     -1.412976000     -2.248198000
C        5.267559000     -1.220222000     -2.728824000
C        6.124612000     -0.269010000     -2.189650000
C        5.651177000      0.505603000     -1.129140000
C        4.367384000      0.339362000     -0.630376000
H        2.044660000     -0.112414000      0.153297000
H        0.186512000     -0.685255000      0.489638000
H        3.324913000     -2.168237000     -2.687958000
C       -0.827445000      3.505723000     -0.091204000
C       -1.674548000      4.674870000      0.243184000
H       -1.280742000      5.162574000      1.143538000
H        0.207702000      3.645544000      0.221662000
N       -1.014265000      5.250589000     -0.930549000
C        0.026814000      6.238025000     -0.712894000
H       -0.404639000      7.241886000     -0.562690000
H        0.620294000      5.973213000      0.171348000
H        0.692309000      6.261651000     -1.585143000
C       -1.014846000      2.492983000     -1.145802000
C       -2.264140000      2.097604000     -1.655794000
C        0.149814000      1.910145000     -1.675093000
C       -2.338062000      1.156439000     -2.678334000
H       -3.183011000      2.525722000     -1.256573000
C        0.071240000      0.968741000     -2.700329000
H        1.126216000      2.217622000     -1.293626000
C       -1.173143000      0.589591000     -3.202886000
H       -3.314038000      0.858220000     -3.065072000
H        0.984839000      0.533494000     -3.109307000
H       -1.237371000     -0.148711000     -4.004156000
C       -3.178704000      4.681712000      0.312168000
C       -3.885094000      3.608439000      0.863865000
C       -3.871690000      5.833008000     -0.078492000
C       -5.272178000      3.679342000      0.997729000
H       -3.343869000      2.717778000      1.185371000
C       -5.257515000      5.899931000      0.053941000
H       -3.323381000      6.686164000     -0.483025000
C       -5.961723000      4.821007000      0.590178000
H       -5.814184000      2.833206000      1.422645000
H       -5.788080000      6.800071000     -0.259373000
H       -7.046369000      4.872453000      0.693924000
C       -1.665986000      5.304160000     -2.225938000
H       -2.508393000      4.607750000     -2.266739000
H       -2.046595000      6.318090000     -2.429150000
H       -0.942150000      5.033273000     -3.008099000
N        0.859439000      0.936679000      1.514360000
N       -0.093464000      1.589856000      1.574401000
N       -1.056130000      2.260680000      1.601736000
C       -1.248905000     -1.566974000     -0.666251000
C       -2.247036000     -0.890569000      0.055679000
C       -1.617150000     -2.417105000     -1.713159000
C       -3.579717000     -1.049999000     -0.289209000
H       -1.967824000     -0.210722000      0.864293000
C       -2.967868000     -2.549579000     -2.041149000
H       -0.855295000     -2.955259000     -2.271488000
C       -3.964638000     -1.875030000     -1.348836000
H       -5.014368000     -1.986748000     -1.620093000
H        7.134211000     -0.135318000     -2.575425000
H        4.018101000      0.954915000      0.200718000
C        6.531946000      1.582738000     -0.550487000
C        5.716701000     -2.086705000     -3.877786000
C       -3.319265000     -3.420711000     -3.218935000
C       -4.647882000     -0.266872000      0.425446000
F        4.982281000     -1.865124000     -4.980865000
F        5.591496000     -3.392899000     -3.593731000
F        6.995766000     -1.874396000     -4.207599000
F        6.376253000      2.749950000     -1.200218000
F        7.830797000      1.266551000     -0.632651000
F        6.258270000      1.820602000      0.739059000
F       -2.958104000     -2.844876000     -4.379927000
F       -2.693310000     -4.606060000     -3.170973000
F       -4.632264000     -3.667314000     -3.298310000
F       -5.680975000     -1.042299000      0.787018000
F       -5.154669000      0.698111000     -0.364038000
F       -4.193941000      0.332426000      1.532838000


TS-B' end-on, bound N reacting
O       -0.406449000      5.225438000      5.670481000
N        1.006523000      4.673312000      3.943197000
N       -0.864397000      3.440261000      4.294223000
C       -0.114509000      4.509666000      4.727637000
C        1.904649000      5.733216000      3.962064000
C        1.885828000      6.773486000      4.900667000
C        2.822628000      7.802556000      4.797482000
C        3.781898000      7.836863000      3.791761000
C        3.790400000      6.792232000      2.867029000
C        2.874722000      5.751857000      2.944801000
H        1.098978000      4.023191000      3.160998000
H       -0.549195000      3.021830000      3.417363000
H        1.146414000      6.773903000      5.697487000
C       -0.059750000      4.298773000      0.125670000
C       -0.651884000      5.403503000      0.916379000
H        0.107235000      5.819683000      1.586737000
H        1.013509000      4.417743000     -0.020640000
N       -0.510404000      6.046811000     -0.407053000
C        0.533976000      7.057540000     -0.502120000
H        0.221788000      7.990878000     -0.006221000
H        1.450913000      6.691318000     -0.021682000
H        0.749093000      7.259375000     -1.558058000
C       -0.734271000      3.365113000     -0.813595000
C       -1.723718000      2.461568000     -0.408154000
C       -0.307213000      3.357121000     -2.148544000
C       -2.304390000      1.593568000     -1.330570000
H       -2.019492000      2.427297000      0.640076000
C       -0.891381000      2.493017000     -3.071614000
H        0.477848000      4.048581000     -2.462389000
C       -1.894984000      1.612927000     -2.664315000
H       -3.073456000      0.893437000     -1.002156000
H       -0.558153000      2.503082000     -4.109939000
H       -2.350035000      0.931947000     -3.384816000
C       -1.970966000      5.442643000      1.643145000
C       -3.170826000      4.874179000      1.191153000
C       -1.986653000      6.151711000      2.853462000
C       -4.340894000      4.999473000      1.940534000
H       -3.213615000      4.333098000      0.248419000
C       -3.153039000      6.270304000      3.606902000
H       -1.066563000      6.617511000      3.216079000
C       -4.336816000      5.690791000      3.151376000
H       -5.262688000      4.545704000      1.572165000
H       -3.132509000      6.814299000      4.552550000
H       -5.252793000      5.776961000      3.738462000
C       -1.697304000      6.298919000     -1.205559000
H       -2.274635000      5.377038000     -1.340189000
H       -2.339797000      7.062753000     -0.739680000
H       -1.377075000      6.643520000     -2.196064000
N        1.077536000      0.950928000      0.650810000
N        0.761225000      1.912416000      1.171565000
N        0.403519000      2.933539000      1.678972000
C       -2.196197000      3.195955000      4.614427000
C       -2.924084000      2.410105000      3.709706000
C       -2.838663000      3.696737000      5.753344000
C       -4.275090000      2.172028000      3.916320000
H       -2.422235000      2.010811000      2.826253000
C       -4.195612000      3.435150000      5.938123000
H       -2.285922000      4.296651000      6.471710000
C       -4.937662000      2.685683000      5.030545000
H       -6.001575000      2.508230000      5.183220000
H        4.501011000      8.651716000      3.725474000
H        2.901902000      4.940223000      2.213545000
C        4.839019000      6.755742000      1.785179000
C        2.746201000      8.914635000      5.812917000
C       -4.876450000      4.061690000      7.126399000
C       -5.030185000      1.341203000      2.912972000
F        2.752203000      8.442329000      7.068898000
F        1.615149000      9.628104000      5.679153000
F        3.766551000      9.773307000      5.706672000
F        5.886904000      5.991399000      2.135375000
F        5.320360000      7.973533000      1.508766000
F        4.358615000      6.246521000      0.640348000
F       -4.128410000      3.981658000      8.236321000
F       -5.116048000      5.370346000      6.920795000
F       -6.056063000      3.490229000      7.398988000
F       -6.324085000      1.682684000      2.851783000
F       -4.987478000      0.031331000      3.209532000
F       -4.526274000      1.471414000      1.675238000


TS-C' side on
O       -1.015302000      1.254978000      4.261456000
N        0.545614000      1.287730000      2.583309000
N        0.107445000      3.195517000      3.745618000
C       -0.198882000      1.868737000      3.598186000
C        0.280024000      0.076568000      1.949279000
C       -0.956622000     -0.573947000      2.029399000
C       -1.163057000     -1.741182000      1.293578000
C       -0.177400000     -2.283236000      0.475676000
C        1.047823000     -1.619298000      0.405333000
C        1.284619000     -0.456955000      1.127207000
H        1.381108000      1.764665000      2.271071000
H        0.575466000      3.637814000      2.949633000
H       -1.748866000     -0.167491000      2.655203000
C       -0.484365000      4.873424000     -0.169418000
C       -1.459141000      5.456134000      0.784775000
H       -1.007848000      6.337801000      1.251804000
H        0.199539000      5.632448000     -0.547233000
N       -2.061095000      5.855330000     -0.503634000
C       -2.000188000      7.269920000     -0.835375000
H       -2.731394000      7.844040000     -0.242710000
H       -0.993680000      7.656183000     -0.629316000
H       -2.215438000      7.401491000     -1.902803000
C       -0.579674000      3.647821000     -1.013610000
C       -0.563448000      2.347631000     -0.498771000
C       -0.635890000      3.823539000     -2.404801000
C       -0.659750000      1.245626000     -1.348752000
H       -0.449931000      2.201746000      0.573822000
C       -0.728081000      2.724927000     -3.254355000
H       -0.627491000      4.835331000     -2.815814000
C       -0.748941000      1.431805000     -2.727088000
H       -0.658164000      0.238093000     -0.927402000
H       -0.783814000      2.878224000     -4.332690000
H       -0.823009000      0.569962000     -3.391536000
C       -2.344032000      4.792625000      1.806344000
C       -2.691379000      3.437774000      1.827799000
C       -2.897766000      5.641227000      2.777849000
C       -3.547505000      2.941601000      2.812084000
H       -2.315040000      2.755064000      1.069562000
C       -3.770354000      5.152259000      3.747171000
H       -2.632703000      6.701356000      2.777363000
C       -4.090166000      3.794553000      3.771835000
H       -3.795662000      1.879449000      2.819588000
H       -4.188215000      5.829814000      4.493655000
H       -4.759557000      3.402479000      4.539000000
C       -3.261950000      5.162859000     -0.936265000
H       -3.150460000      4.080914000     -0.798115000
H       -4.140770000      5.504508000     -0.365438000
H       -3.416039000      5.361618000     -2.004378000
N        2.476877000      2.717351000      0.339029000
N        1.779436000      3.528865000      0.748500000
N        1.026670000      4.337367000      1.187164000
C       -0.442464000      4.089230000      4.659379000
C       -0.116478000      5.440688000      4.480562000
C       -1.281080000      3.722388000      5.720855000
C       -0.637081000      6.406576000      5.333600000
H        0.542306000      5.725949000      3.655977000
C       -1.785121000      4.713102000      6.559606000
H       -1.543657000      2.679209000      5.873618000
C       -1.484787000      6.062099000      6.382922000
H       -1.894946000      6.821333000      7.047373000
H       -0.355905000     -3.194435000     -0.093301000
H        2.243390000      0.058406000      1.046612000
C        2.114566000     -2.123476000     -0.531781000
C       -2.510597000     -2.406855000      1.410091000
C       -2.752059000      4.313784000      7.643195000
C       -0.268529000      7.843828000      5.078469000
F       -3.507650000     -1.556687000      1.114688000
F       -2.741195000     -2.845282000      2.658245000
F       -2.632150000     -3.458715000      0.593217000
F        2.030508000     -1.526535000     -1.734186000
F        2.015248000     -3.441378000     -0.745946000
F        3.347924000     -1.883963000     -0.068103000
F       -4.018626000      4.287126000      7.187117000
F       -2.494469000      3.092880000      8.130170000
F       -2.735122000      5.167015000      8.676457000
F       -0.855421000      8.683107000      5.938083000
F       -0.625544000      8.232497000      3.840193000
F        1.056150000      8.044164000      5.168353000

aminoazide product
C       -0.614351000      4.272089000      0.205760000
C       -1.582830000      5.482858000      0.226438000
H       -1.203949000      6.067393000      1.075679000
H        0.389154000      4.723723000      0.182713000
N       -1.373537000      6.338319000     -0.947945000
C       -1.552559000      7.745433000     -0.616225000
H       -2.593024000      7.980799000     -0.314105000
H       -0.877940000      8.032037000      0.201551000
H       -1.309402000      8.358293000     -1.494769000
C       -0.693644000      3.300811000     -0.954007000
C       -1.514675000      2.167423000     -0.919923000
C        0.100248000      3.529876000     -2.084251000
C       -1.569306000      1.302124000     -2.013029000
H       -2.119804000      1.965243000     -0.033663000
C        0.041828000      2.669504000     -3.179101000
H        0.760078000      4.399992000     -2.104714000
C       -0.798234000      1.555223000     -3.147772000
H       -2.215609000      0.423959000     -1.975690000
H        0.660442000      2.864630000     -4.056300000
H       -0.841527000      0.877074000     -4.001260000
C       -3.031248000      5.167907000      0.574441000
C       -3.855142000      4.338825000     -0.201933000
C       -3.583899000      5.758788000      1.718636000
C       -5.180763000      4.104728000      0.163780000
H       -3.467335000      3.865992000     -1.102799000
C       -4.910280000      5.530677000      2.086007000
H       -2.958362000      6.407338000      2.336912000
C       -5.713832000      4.698687000      1.308150000
H       -5.802054000      3.454078000     -0.453782000
H       -5.313977000      6.002808000      2.983041000
H       -6.751434000      4.514100000      1.590584000
C       -2.152222000      6.017367000     -2.136796000
H       -2.064675000      4.956112000     -2.394438000
H       -3.225413000      6.263757000     -2.022584000
H       -1.756961000      6.601387000     -2.979817000
N        0.562556000      1.750926000      1.949344000
N       -0.065325000      2.645000000      1.706151000
N       -0.802954000      3.603432000      1.518875000


CREST - transition states

minor input structure
O       -0.216508000     -4.308221000      0.777465000
O       -0.092885000     -1.405114000     -2.722546000
N        1.822051000     -3.344070000      1.128065000
N       -0.136478000     -2.144801000      1.498228000
N        1.435704000     -0.926201000     -1.069650000
N       -0.693354000     -0.150811000     -0.899263000
C       -2.716989000      0.865855000     -0.198021000
C       -4.070409000      1.123063000     -0.347222000
C       -4.792387000      0.611792000     -1.425720000
C       -4.109193000     -0.163708000     -2.355828000
C       -2.746251000     -0.433271000     -2.240331000
C       -2.041509000      0.081964000     -1.145621000
C        0.189941000     -0.879763000     -1.658663000
C        2.570607000     -1.604870000     -1.530447000
C        2.727515000     -1.944116000     -2.904347000
C        3.859079000     -2.593349000     -3.323275000
C        4.898268000     -2.932457000     -2.416144000
C        6.067640000     -3.618673000     -2.843383000
C        7.060964000     -3.938370000     -1.949934000
C        6.923341000     -3.581851000     -0.585010000
C        5.805539000     -2.914320000     -0.142907000
C        4.757670000     -2.568898000     -1.045637000
C        3.572498000     -1.895540000     -0.613579000
C        3.411097000     -1.521096000      0.823049000
C        4.125580000     -0.399255000      1.359439000
C        5.008559000      0.381756000      0.559665000
C        5.673222000      1.460989000      1.095270000
C        5.488271000      1.820079000      2.453814000
C        4.646998000      1.081762000      3.250867000
C        3.952626000     -0.044189000      2.729635000
C        3.107785000     -0.839227000      3.551680000
C        2.446861000     -1.920174000      3.030607000
C        2.570768000     -2.246013000      1.651742000
C        0.451307000     -3.339844000      1.114590000
C       -1.509812000     -1.937728000      1.643180000
C       -1.932344000     -1.066257000      2.653479000
C       -3.288021000     -0.795771000      2.824495000
C       -4.248011000     -1.371785000      1.998269000
C       -3.812404000     -2.222327000      0.981176000
C       -2.464418000     -2.515676000      0.792973000
H        0.444181000     -1.406530000      1.873620000
H        1.490957000     -0.585253000     -0.115158000
H       -0.342182000      0.236040000     -0.025364000
H       -2.170233000      1.267588000      0.656980000
H       -5.861221000      0.802668000     -1.527619000
H       -2.239702000     -1.050182000     -2.975749000
H        1.941019000     -1.688220000     -3.607881000
H        3.973636000     -2.855615000     -4.376651000
H        6.158194000     -3.888173000     -3.897589000
H        7.954400000     -4.466566000     -2.284965000
H        7.712878000     -3.840768000      0.121922000
H        5.712607000     -2.647944000      0.911566000
H        5.172177000      0.101356000     -0.481971000
H        6.354709000      2.040514000      0.469851000
H        6.020262000      2.679201000      2.865053000
H        4.502137000      1.344343000      4.300434000
H        3.002683000     -0.582661000      4.607180000
H        1.804482000     -2.541633000      3.656690000
H       -1.191581000     -0.611557000      3.313731000
H       -5.307042000     -1.157158000      2.134965000
H       -2.143941000     -3.169493000     -0.015572000
C       -4.865698000     -0.707214000     -3.539999000
C       -4.797064000      1.972408000      0.660293000
C       -4.834384000     -2.872953000      0.084023000
C       -3.697808000      0.079863000      3.979737000
C        2.565318000     -4.592927000      0.818136000
C        2.344453000     -5.636266000      1.909585000
H        3.619465000     -4.286912000      0.850842000
H        2.601548000     -5.225749000      2.896332000
H        2.981790000     -6.511725000      1.724104000
H        1.296507000     -5.961445000      1.922799000
C        1.448139000      2.643753000     -1.058419000
C        2.470227000      3.236904000     -0.157638000
H        3.282407000      2.541630000      0.059537000
H        1.403142000      1.561503000     -0.890237000
N        2.441811000      2.880969000     -2.106310000
C        3.128157000      1.709531000     -2.620507000
H        4.026830000      2.022424000     -3.165589000
H        3.433179000      1.057573000     -1.790057000
H        2.477322000      1.127551000     -3.297275000
C        0.040736000      3.145137000     -1.248064000
C       -0.675973000      3.766270000     -0.220060000
C       -0.596176000      2.886083000     -2.468620000
C       -1.995195000      4.174311000     -0.433615000
H       -0.193918000      3.946148000      0.743212000
C       -1.913124000      3.289860000     -2.677923000
H       -0.057811000      2.357869000     -3.259396000
C       -2.611447000      3.948476000     -1.663791000
H       -2.542100000      4.670589000      0.369820000
H       -2.395807000      3.088513000     -3.635587000
H       -3.640466000      4.271182000     -1.827693000
C        2.812395000      4.654968000      0.050790000
C        4.090321000      4.913189000      0.572294000
C        1.956178000      5.735491000     -0.212083000
C        4.508813000      6.215878000      0.822457000
H        4.754491000      4.073963000      0.786626000
C        2.378958000      7.039845000      0.035257000
H        0.957247000      5.570243000     -0.611903000
C        3.651506000      7.283709000      0.552579000
H        5.504715000      6.398691000      1.227234000
H        1.705775000      7.871243000     -0.176218000
H        3.975072000      8.307356000      0.746230000
C        2.303666000      3.989494000     -3.031156000
H        3.302827000      4.346304000     -3.315323000
H        1.761888000      3.684597000     -3.941587000
H        1.752997000      4.814020000     -2.568650000
F       -5.213118000     -4.073174000      0.559031000
F       -5.946948000     -2.135164000     -0.027739000
F       -4.366712000     -3.081870000     -1.154078000
F       -4.953465000      0.523020000      3.865526000
F       -2.899157000      1.149385000      4.106794000
F       -3.624879000     -0.588069000      5.146281000
F       -5.885157000      1.349230000      1.141091000
F       -4.026430000      2.293799000      1.705187000
F       -5.230906000      3.124907000      0.120932000
F       -6.117006000     -1.060806000     -3.214471000
F       -4.969228000      0.208929000     -4.521207000
F       -4.274368000     -1.780907000     -4.075916000
C        2.289695000     -5.131173000     -0.581779000
H        3.008615000     -5.933502000     -0.800420000
H        1.274791000     -5.537284000     -0.657660000
H        2.414768000     -4.343460000     -1.337810000
N        0.783581000      0.712269000      1.541517000
N        1.272918000      1.754291000      1.678781000
N        1.763957000      2.811453000      1.783889000

major input structure
O        2.291461000     -3.434391000      2.231366000
O        1.023559000     -2.706726000     -1.871129000
N        3.472947000     -1.521326000      1.858093000
N        1.150151000     -1.487701000      1.897204000
N        2.009756000     -0.776408000     -1.108698000
N       -0.253978000     -0.993322000     -1.039817000
C       -2.590247000     -0.606951000     -0.896453000
C       -3.907564000     -0.983075000     -1.113466000
C       -4.225730000     -2.229745000     -1.653748000
C       -3.178025000     -3.080872000     -1.988093000
C       -1.842228000     -2.724831000     -1.803163000
C       -1.539148000     -1.470759000     -1.252331000
C        0.937015000     -1.590525000     -1.382648000
C        3.357717000     -1.047932000     -1.381844000
C        3.732575000     -1.909895000     -2.451276000
C        5.057384000     -2.129349000     -2.723296000
C        6.082430000     -1.496471000     -1.969780000
C        7.459020000     -1.721417000     -2.243835000
C        8.434471000     -1.100435000     -1.501821000
C        8.069963000     -0.222220000     -0.450506000
C        6.746680000      0.016998000     -0.163809000
C        5.712091000     -0.614739000     -0.913616000
C        4.328210000     -0.410155000     -0.621185000
C        3.917081000      0.463464000      0.516154000
C        3.936203000      1.890349000      0.381373000
C        4.405048000      2.527010000     -0.804358000
C        4.403370000      3.898043000     -0.912412000
C        3.912961000      4.703304000      0.147127000
C        3.456823000      4.116434000      1.304111000
C        3.475182000      2.702343000      1.458635000
C        3.058846000      2.082461000      2.668710000
C        3.081245000      0.717824000      2.795047000
C        3.488241000     -0.100559000      1.705822000
C        2.311427000     -2.229383000      2.011891000
C       -0.145207000     -2.000009000      1.940394000
C       -1.165046000     -1.153604000      2.389152000
C       -2.489467000     -1.583717000      2.377763000
C       -2.836024000     -2.852946000      1.926888000
C       -1.807769000     -3.687739000      1.486536000
C       -0.475722000     -3.286129000      1.488018000
H        1.205811000     -0.482071000      1.788551000
H        1.817061000      0.065291000     -0.574381000
H       -0.195554000     -0.083651000     -0.588829000
H       -2.359901000      0.369228000     -0.466092000
H       -5.262767000     -2.519745000     -1.824418000
H       -1.043558000     -3.405860000     -2.082376000
H        2.956923000     -2.387118000     -3.043615000
H        5.340080000     -2.793720000     -3.541972000
H        7.724754000     -2.400314000     -3.056718000
H        9.488441000     -1.279610000     -1.717729000
H        8.847866000      0.268666000      0.136109000
H        6.478832000      0.695659000      0.648409000
H        4.770504000      1.911878000     -1.628103000
H        4.770804000      4.371117000     -1.824050000
H        3.905394000      5.789371000      0.042658000
H        3.083903000      4.725823000      2.129814000
H        2.730204000      2.710733000      3.498272000
H        2.776268000      0.233679000      3.724348000
H       -0.912580000     -0.155417000      2.750159000
H       -3.874370000     -3.182634000      1.913773000
H        0.304796000     -3.948271000      1.121231000
C       -3.498666000     -4.395046000     -2.653085000
C       -5.031997000     -0.035323000     -0.788549000
C       -2.149710000     -5.079143000      1.021548000
C       -3.538187000     -0.619470000      2.862560000
C        4.781717000     -2.201744000      2.026345000
C        5.009103000     -2.583440000      3.485999000
H        5.515004000     -1.429656000      1.759408000
H        4.915794000     -1.703111000      4.137552000
H        6.018167000     -3.000029000      3.611162000
H        4.276887000     -3.337880000      3.800863000
C       -0.123884000      4.562667000     -0.195031000
C       -1.122320000      5.563455000      0.250003000
H       -0.736478000      6.090511000      1.131847000
H        0.898819000      4.873443000      0.014696000
N       -0.709616000      6.292175000     -0.951094000
C        0.162510000      7.438199000     -0.778904000
H       -0.411562000      8.338968000     -0.502066000
H        0.901718000      7.236489000      0.007387000
H        0.698182000      7.631344000     -1.716994000
C       -0.241964000      3.521178000     -1.222301000
C       -1.449033000      2.986094000     -1.706405000
C        0.969483000      2.992214000     -1.698903000
C       -1.429916000      1.977439000     -2.667878000
H       -2.408144000      3.355757000     -1.344854000
C        0.986312000      1.980521000     -2.655605000
H        1.908865000      3.384612000     -1.305672000
C       -0.217245000      1.472195000     -3.144441000
H       -2.372942000      1.579873000     -3.046441000
H        1.939900000      1.589350000     -3.014512000
H       -0.214121000      0.677468000     -3.892258000
C       -2.590043000      5.293020000      0.462150000
C       -3.051808000      4.078364000      0.979984000
C       -3.502064000      6.330449000      0.234700000
C       -4.410724000      3.899667000      1.244308000
H       -2.344163000      3.272245000      1.180377000
C       -4.859180000      6.148383000      0.493195000
H       -3.145994000      7.292059000     -0.140855000
C       -5.317331000      4.930227000      0.997111000
H       -4.758308000      2.947100000      1.645066000
H       -5.559825000      6.963195000      0.306192000
H       -6.378889000      4.786417000      1.202502000
C       -1.504073000      6.283669000     -2.163166000
H       -2.116362000      7.197084000     -2.242700000
H       -0.836024000      6.229653000     -3.034521000
H       -2.177671000      5.422119000     -2.181424000
F       -2.222803000     -5.940696000      2.052533000
F       -3.339561000     -5.123078000      0.403581000
F       -1.239028000     -5.568685000      0.173053000
F       -4.754208000     -1.168114000      2.918447000
F       -3.621068000      0.459904000      2.061949000
F       -3.255097000     -0.153662000      4.090422000
F       -5.738307000     -0.438130000      0.279545000
F       -4.596994000      1.204219000     -0.534995000
F       -5.904496000      0.053591000     -1.806801000
F       -4.657035000     -4.910313000     -2.219664000
F       -3.622275000     -4.246119000     -3.986479000
F       -2.549575000     -5.315991000     -2.457355000
C        4.986699000     -3.373838000      1.070775000
H        6.054788000     -3.634914000      1.054004000
H        4.413314000     -4.251492000      1.389287000
H        4.683333000     -3.105674000      0.048985000
N        0.479006000      1.192362000      0.781326000
N        0.281400000      2.259454000      1.180228000
N        0.077443000      3.351566000      1.544410000
